# Supplementary material for: A balanced game: chicken macrophage response to ALV-J infection
Source: Vet Res. 2019 Mar 6;50:20. doi: 10.1186/s13567-019-0638-y (PMC6404279; doi:10.1186/s13567-019-0638-y)
Supplement: Supplementary file 3 — Additional file 3. DEG details at 3 hpi and 36 hpi after ALV-J infection in MDM. [file 13567_2019_638_MOESM3_ESM.xlsx]

## Sheet: 3h DEGs
up-regulated genes
transcript_id	gene_id	gene_name	length	ALV_J3h_FPKM	NC3h_FPKM	log2(foldchange)	pvalue	qvalue
ENSGALT00000004747	ENSGALG00000003003	MIP-3ALPHA(CCL20)	836	2519.22	2.23788	10.1366	5e-05	0.0010426
ENSGALT00000000738	ENSGALG00000000534	IL-1BETA	1873	3039.04	7.94481	8.57939	5e-05	0.0010426
ENSGALT00000033797	ENSGALG00000021025	-	1587	81.4465	0.222962	8.51291	5e-05	0.0010426
ENSGALT00000008125	ENSGALG00000005069	PTGS2	4602	179.952	0.74049	7.92492	5e-05	0.0010426
ENSGALT00000034669	ENSGALG00000005693	INOS(NOS2)	4396	1289.62	6.00488	7.7466	5e-05	0.0010426
ENSGALT00000025631	ENSGALG00000015905	-	1636	66.0219	0.33868	7.60688	5e-05	0.0010426
ENSGALT00000026444	ENSGALG00000016394	HAS2	3758	10.4896	0.0647055	7.34086	0.0003	0.00497068
ENSGALT00000043993	ENSGALG00000006337	K123	4991	24.3954	0.162476	7.23024	0.0009	0.0124495
ENSGALT00000013972	ENSGALG00000008581	DUSP5	2835	38.5801	0.259673	7.21502	5e-05	0.0010426
ENSGALT00000044290	ENSGALG00000005069	PTGS2	3193	59.1094	0.398441	7.21288	5e-05	0.0010426
ENSGALT00000019072	ENSGALG00000011668	K60(IL8L1)	1249	2559.75	19.8609	7.00993	5e-05	0.0010426
ENSGALT00000028044	ENSGALG00000014182	ADORA2B	1462	144.072	1.51003	6.57606	5e-05	0.0010426
ENSGALT00000026259	ENSGALG00000016286	CXorf21	1235	717.697	7.58374	6.56432	5e-05	0.0010426
ENSGALT00000027351	ENSGALG00000016919	IRG1	2632	5752.22	67.2951	6.41747	5e-05	0.0010426
ENSGALT00000046220	ENSGALG00000027419	-	1166	252.041	3.00675	6.38931	5e-05	0.0010426
ENSGALT00000009088	ENSGALG00000005666	ADM	1343	313.172	4.00986	6.28726	5e-05	0.0010426
ENSGALT00000024766	ENSGALG00000015346	NFKBIZ	3380	1250.44	16.1651	6.27342	5e-05	0.0010426
ENSGALT00000032399	ENSGALG00000020316	IL13RA2	1493	166.62	2.33533	6.1568	5e-05	0.0010426
ENSGALT00000000755	ENSGALG00000000543	TNFRSF9	1670	183.555	2.58718	6.14869	0.00045	0.00700267
ENSGALT00000037439	ENSGALG00000012327	INHBA	1657	35.9298	0.516489	6.1203	5e-05	0.0010426
ENSGALT00000031932	ENSGALG00000009816	BATF3	807	244.232	3.8177	5.9994	5e-05	0.0010426
ENSGALT00000042745	ENSGALG00000026098	IL8L2	2973	2924.26	46.971	5.96016	5e-05	0.0010426
ENSGALT00000010244	ENSGALG00000006337	K123	1943	491.778	8.8756	5.79202	5e-05	0.0010426
ENSGALT00000010025	ENSGALG00000006210	ID1	595	93.4542	1.70693	5.77479	5e-05	0.0010426
ENSGALT00000019506	ENSGALG00000011961	TNIP3	1235	32.173	0.624086	5.68796	5e-05	0.0010426
ENSGALT00000021277	ENSGALG00000013033	-	751	94.3047	1.85775	5.6657	5e-05	0.0010426
ENSGALT00000003737	ENSGALG00000002371	RUSC2	5804	16.6813	0.342	5.60809	5e-05	0.0010426
ENSGALT00000025873	ENSGALG00000016059	ETS2	1916	676.648	14.7839	5.51631	5e-05	0.0010426
ENSGALT00000035031	ENSGALG00000021616	MARCKSL1	1964	323.482	7.91622	5.35273	5e-05	0.0010426
ENSGALT00000000109	ENSGALG00000000081	IL4I1	1578	119.384	3.37829	5.14318	5e-05	0.0010426
ENSGALT00000000877	ENSGALG00000000619	ANGPTL4	2965	12.5321	0.359675	5.12279	5e-05	0.0010426
ENSGALT00000040952	ENSGALG00000000452	TNFRSF10B	1978	44.8802	1.31198	5.09626	5e-05	0.0010426
ENSGALT00000007137	ENSGALG00000004481	EDA	1776	20.5063	0.731644	4.80878	5e-05	0.0010426
ENSGALT00000018671	ENSGALG00000011449	-	1739	233.409	8.97668	4.70053	5e-05	0.0010426
ENSGALT00000045648	ENSGALG00000026299	C3orf52	1460	56.2908	2.19384	4.68137	5e-05	0.0010426
ENSGALT00000024768	ENSGALG00000015347	ZPLD1	3125	11.3843	0.453492	4.64982	5e-05	0.0010426
ENSGALT00000009858	ENSGALG00000006106	-	1120	58.045	2.32334	4.6429	5e-05	0.0010426
ENSGALT00000043149	ENSGALG00000027133	CD83	4629	972.874	39.5736	4.61964	5e-05	0.0010426
ENSGALT00000004782	ENSGALG00000021092	-	1680	10.2653	0.418434	4.61663	0.0004	0.00633513
ENSGALT00000040053	ENSGALG00000007174	CHTL1A(TNFSF15)	1444	448.957	19.1444	4.55158	5e-05	0.0010426
ENSGALT00000039023	ENSGALG00000014297	IRF-3	1999	235.071	10.3136	4.51047	5e-05	0.0010426
ENSGALT00000036493	ENSGALG00000016969	LACC1	3179	30.5109	1.34502	4.50363	5e-05	0.0010426
ENSGALT00000036399	ENSGALG00000022713	FAM181B	900	10.2414	0.462482	4.46887	5e-05	0.0010426
ENSGALT00000001401	ENSGALG00000000949	HBEGF	816	237.219	10.981	4.43314	5e-05	0.0010426
ENSGALT00000004669	ENSGALG00000002955	ADAMTSL2	2907	100.284	4.85679	4.36795	5e-05	0.0010426
ENSGALT00000009906	ENSGALG00000006138	HELZ2	8537	16.4011	0.80016	4.35736	5e-05	0.0010426
ENSGALT00000014634	ENSGALG00000008997	STEAP4	2369	665.149	32.9093	4.33711	5e-05	0.0010426
ENSGALT00000025621	ENSGALG00000015899	RIPK2	3265	85.2819	4.39639	4.27785	5e-05	0.0010426
ENSGALT00000011595	ENSGALG00000007158	SOCS1	709	105.447	5.65445	4.22098	5e-05	0.0010426
ENSGALT00000001404	ENSGALG00000000951	CCL5（CCL4）	633	14317.9	777.334	4.20314	5e-05	0.0010426
ENSGALT00000043264	ENSGALG00000027786	SOCS3	716	158.706	9.34743	4.08564	5e-05	0.0010426
ENSGALT00000040292	ENSGALG00000023933	GOS2	699	4263.98	252.84	4.07591	5e-05	0.0010426
ENSGALT00000022909	ENSGALG00000014164	BIK	1029	61.2069	3.67868	4.05643	5e-05	0.0010426
ENSGALT00000000960	ENSGALG00000000678	CITED3	1889	652.946	39.5818	4.04405	5e-05	0.0010426
ENSGALT00000044994	ENSGALG00000028318	CIP1(CDKN1A)	1513	306.905	18.6531	4.0403	5e-05	0.0010426
ENSGALT00000021387	ENSGALG00000013100	GRB10	2035	106.941	6.62968	4.01172	5e-05	0.0010426
ENSGALT00000019728	ENSGALG00000012076	TIFA	588	164.472	10.6324	3.95131	5e-05	0.0010426
ENSGALT00000045632	ENSGALG00000025946	MOB3C	2455	140.419	9.11178	3.94586	5e-05	0.0010426
ENSGALT00000002944	ENSGALG00000001905	DTX2	1939	167.712	10.9765	3.93349	5e-05	0.0010426
ENSGALT00000016617	ENSGALG00000010221	ZSWIM5	3064	11.2059	0.739978	3.92063	5e-05	0.0010426
ENSGALT00000016472	ENSGALG00000010129	PLK3	2511	72.141	4.76565	3.92007	5e-05	0.0010426
ENSGALT00000039105	ENSGALG00000007015	CD40	920	388.387	26.1503	3.89259	5e-05	0.0010426
ENSGALT00000036526	ENSGALG00000022751	-	1488	11.3193	0.768176	3.8812	5e-05	0.0010426
ENSGALT00000010717	ENSGALG00000006633	TMEM243	634	38.1526	2.60962	3.86987	5e-05	0.0010426
ENSGALT00000010751	ENSGALG00000006647	DUSP8	2063	91.9633	6.30619	3.86622	5e-05	0.0010426
ENSGALT00000030521	ENSGALG00000014159	PACSIN2	2948	84.8942	5.91904	3.84223	0.002	0.0236478
ENSGALT00000027271	ENSGALG00000016881	GPR183	1454	300.845	21.1559	3.82989	5e-05	0.0010426
ENSGALT00000037607	ENSGALG00000012304	NFKB1	3987	307.916	22.6294	3.76626	5e-05	0.0010426
ENSGALT00000018576	ENSGALG00000011389	TRAF3	1963	265.695	19.5973	3.76105	5e-05	0.0010426
ENSGALT00000010268	ENSGALG00000006352	CH25H	825	623.719	46.4632	3.74674	5e-05	0.0010426
ENSGALT00000042716	ENSGALG00000025905	-	1003	1961.12	152.354	3.68617	5e-05	0.0010426
ENSGALT00000036426	ENSGALG00000017186	BIRC2	4457	2244.02	176.248	3.67041	5e-05	0.0010426
ENSGALT00000010345	ENSGALG00000006407	-	707	66.431	5.23651	3.66518	5e-05	0.0010426
ENSGALT00000014433	ENSGALG00000008881	RGS3	3361	14.7054	1.16309	3.66031	5e-05	0.0010426
ENSGALT00000035899	ENSGALG00000022324	-	1008	167.41	13.7184	3.60921	5e-05	0.0010426
ENSGALT00000045814	ENSGALG00000028155	DUSP16	5544	134.694	11.0719	3.60472	5e-05	0.0010426
ENSGALT00000011897	ENSGALG00000007356	MAP3K8	3083	153.881	13.3895	3.52264	5e-05	0.0010426
ENSGALT00000012081	ENSGALG00000007472	-	1029	41.5273	3.6989	3.48889	5e-05	0.0010426
ENSGALT00000016196	ENSGALG00000009963	LYZ	624	821.232	74.5905	3.46073	5e-05	0.0010426
ENSGALT00000042959	ENSGALG00000015899	RIPK2	1804	194.863	17.7225	3.4588	5e-05	0.0010426
ENSGALT00000024610	ENSGALG00000015252	ST3GAL6	2345	287.127	26.3886	3.4437	5e-05	0.0010426
ENSGALT00000045559	ENSGALG00000029061	-	1843	19.9066	1.83318	3.44083	5e-05	0.0010426
ENSGALT00000001908	ENSGALG00000001256	NLRC5	5589	19.9895	1.85036	3.43337	5e-05	0.0010426
ENSGALT00000027919	ENSGALG00000017269	-	4582	15.4174	1.42923	3.43126	5e-05	0.0010426
ENSGALT00000022483	ENSGALG00000013861	TNFAIP3	2382	670.833	62.437	3.42548	5e-05	0.0010426
ENSGALT00000004374	ENSGALG00000026471	CRIP2	636	11.0333	1.05126	3.39167	0.00015	0.00275629
ENSGALT00000009263	ENSGALG00000005767	TRAF7	2807	201.392	19.5724	3.36312	5e-05	0.0010426
ENSGALT00000026046	ENSGALG00000016164	ABCG1	2684	55.3633	5.40576	3.35636	5e-05	0.0010426
ENSGALT00000039200	ENSGALG00000023576	PIM3	1935	321.585	31.7631	3.33978	5e-05	0.0010426
ENSGALT00000038452	ENSGALG00000023347	-	2628	121.754	12.4037	3.29512	5e-05	0.0010426
ENSGALT00000006265	ENSGALG00000003932	SDC4	594	203.112	20.8183	3.28635	5e-05	0.0010426
ENSGALT00000019922	ENSGALG00000012200	GCH1	896	31.5854	3.27497	3.2697	5e-05	0.0010426
ENSGALT00000019398	ENSGALG00000011888	TGM4	2421	55.3147	6.0857	3.18417	5e-05	0.0010426
ENSGALT00000004076	ENSGALG00000002588	PPARD	1757	170.153	18.8423	3.17479	5e-05	0.0010426
ENSGALT00000018839	ENSGALG00000011550	SH3BP5	1442	89.3837	9.97838	3.16313	5e-05	0.0010426
ENSGALT00000043789	ENSGALG00000027345	SLC46A2	1383	91.894	10.269	3.16167	5e-05	0.0010426
ENSGALT00000023748	ENSGALG00000014725	PLK2	5771	40.4915	4.58678	3.14206	5e-05	0.0010426
ENSGALT00000026133	ENSGALG00000016212	LICOS	930	438.86	49.9969	3.13385	5e-05	0.0010426
ENSGALT00000022522	ENSGALG00000013892	MAP3K5	6262	16.779	1.92591	3.12304	5e-05	0.0010426
ENSGALT00000042899	ENSGALG00000028106	SLC35E4	426	12.2392	1.47599	3.05175	0.00085	0.0118828
ENSGALT00000009779	ENSGALG00000006062	ZBTB46	1776	94.9659	11.4655	3.05011	5e-05	0.0010426
ENSGALT00000034389	ENSGALG00000021325	RIPK3	1452	375.445	45.4235	3.04709	5e-05	0.0010426
ENSGALT00000026015	ENSGALG00000016147	ZBTB21	3174	102.411	12.5228	3.03174	5e-05	0.0010426
ENSGALT00000022493	ENSGALG00000013869	IL20RA	1718	12.0036	1.47265	3.02698	5e-05	0.0010426
ENSGALT00000001503	ENSGALG00000001020	KIFC3	3493	11.4468	1.4096	3.02159	5e-05	0.0010426
ENSGALT00000036915	ENSGALG00000015252	ST3GAL6	2276	111.307	13.7395	3.01814	5e-05	0.0010426
ENSGALT00000040305	ENSGALG00000007845	REL	3766	280.18	34.6532	3.01529	5e-05	0.0010426
ENSGALT00000005662	ENSGALG00000003577	RNF19B	2372	29.8877	3.69769	3.01486	5e-05	0.0010426
ENSGALT00000011323	ENSGALG00000006992	MMP9	2451	74.7314	9.29462	3.00725	5e-05	0.0010426
ENSGALT00000044280	ENSGALG00000027905	CSRNP1	5170	47.3681	5.89763	3.00571	5e-05	0.0010426
ENSGALT00000010225	ENSGALG00000006324	PFKFB3	4963	106.137	13.668	2.95706	5e-05	0.0010426
ENSGALT00000020742	ENSGALG00000012704	MYLIP	3104	104.07	13.4882	2.94779	5e-05	0.0010426
ENSGALT00000004306	ENSGALG00000002728	SLC16A3	2152	22.7598	2.99027	2.92814	5e-05	0.0010426
ENSGALT00000024233	ENSGALG00000015026	TRAF3IP2	2028	25.151	3.30473	2.92801	5e-05	0.0010426
ENSGALT00000012746	ENSGALG00000007849	CD44	4376	777.306	102.689	2.92021	5e-05	0.0010426
ENSGALT00000036281	ENSGALG00000003948	ALAS1	2103	154.589	20.5488	2.91132	5e-05	0.0010426
ENSGALT00000019885	ENSGALG00000012178	PDGFB	1077	28.7826	3.84943	2.90248	0.0001	0.00193715
ENSGALT00000012381	ENSGALG00000007650	SLC9A3R1	1808	67.7514	9.12638	2.89214	5e-05	0.0010426
ENSGALT00000017994	ENSGALG00000011046	SNX10	3105	1268.67	172.487	2.87875	5e-05	0.0010426
ENSGALT00000000519	ENSGALG00000000379	ITGB3	3414	42.3259	5.76622	2.87584	5e-05	0.0010426
ENSGALT00000040488	ENSGALG00000024011	EX-FABP	711	679.788	93.0983	2.86826	5e-05	0.0010426
ENSGALT00000044887	ENSGALG00000026426	OTUD1	2205	217.756	30.03	2.85823	5e-05	0.0010426
ENSGALT00000025263	ENSGALG00000015666	TNIP2	1566	34.1987	4.72988	2.85407	5e-05	0.0010426
ENSGALT00000003145	ENSGALG00000002021	ZC3H12A	2901	589.595	84.0026	2.81122	5e-05	0.0010426
ENSGALT00000043026	ENSGALG00000005653	NFKB2	2697	163.829	23.4084	2.8071	5e-05	0.0010426
ENSGALT00000002444	ENSGALG00000001606	INPP5B	2940	31.9186	4.57832	2.80151	5e-05	0.0010426
ENSGALT00000022189	ENSGALG00000013642	KAZN	1149	16.0924	2.3114	2.79954	5e-05	0.0010426
ENSGALT00000001862	ENSGALG00000021573	PIK3R5L	4035	240.767	34.7128	2.7941	5e-05	0.0010426
ENSGALT00000044371	ENSGALG00000029135	GAS41	3209	35.6791	5.15934	2.78982	5e-05	0.0010426
ENSGALT00000002306	ENSGALG00000001516	FHL3	2184	58.5326	8.48368	2.78648	5e-05	0.0010426
ENSGALT00000044551	ENSGALG00000026891	NINJ1	3110	353.132	51.4183	2.77985	5e-05	0.0010426
ENSGALT00000039333	ENSGALG00000026167	PIK3R5	1753	58.0525	8.47357	2.77632	5e-05	0.0010426
ENSGALT00000034387	ENSGALG00000021324	-	1010	20.9579	3.07379	2.7694	5e-05	0.0010426
ENSGALT00000037876	ENSGALG00000012178	PDGFB	1434	80.8893	11.9545	2.75839	5e-05	0.0010426
ENSGALT00000014665	ENSGALG00000009014	TRAF2	2010	74.0267	11.0075	2.74956	5e-05	0.0010426
ENSGALT00000032601	ENSGALG00000009740	RASGRP1	3267	125.301	18.7867	2.73761	5e-05	0.0010426
ENSGALT00000010014	ENSGALG00000006204	CHST13	2814	87.8019	13.2152	2.73206	5e-05	0.0010426
ENSGALT00000039919	ENSGALG00000006351	FAS	1557	64.4622	9.72515	2.72866	5e-05	0.0010426
ENSGALT00000030884	ENSGALG00000019470	MSC	1558	13.6861	2.06551	2.72814	5e-05	0.0010426
ENSGALT00000027705	ENSGALG00000017154	ZC3H12C	2670	14.6909	2.21748	2.72793	5e-05	0.0010426
ENSGALT00000012364	ENSGALG00000007643	DIS3L	3836	40.7137	6.1529	2.72617	5e-05	0.0010426
ENSGALT00000012787	ENSGALG00000007874	IL18	718	148.359	22.4568	2.72387	5e-05	0.0010426
ENSGALT00000014784	ENSGALG00000009086	EHD3	3333	153.566	23.9327	2.68181	5e-05	0.0010426
ENSGALT00000013006	ENSGALG00000008014	CEBPB	987	732.573	114.801	2.67384	5e-05	0.0010426
ENSGALT00000027578	ENSGALG00000017075	FRY	9276	16.6686	2.62116	2.66886	5e-05	0.0010426
ENSGALT00000044901	ENSGALG00000026671	-	1220	17.7357	2.79403	2.66624	5e-05	0.0010426
ENSGALT00000002244	ENSGALG00000006785	IRF1	1031	381.284	60.1437	2.66438	5e-05	0.0010426
ENSGALT00000044922	ENSGALG00000012946	FAM60A	840	88.3267	13.9638	2.66116	5e-05	0.0010426
ENSGALT00000010749	ENSGALG00000006646	ABCC1	5907	429.441	68.9721	2.63838	5e-05	0.0010426
ENSGALT00000017294	ENSGALG00000010628	ACSL1	3642	3584.49	581.427	2.6241	0.00015	0.00275629
ENSGALT00000038499	ENSGALG00000023364	CDC42EP4	1866	86.4122	14.1032	2.61521	5e-05	0.0010426
ENSGALT00000024541	ENSGALG00000015209	NFIL3	1377	105.951	17.371	2.60864	5e-05	0.0010426
ENSGALT00000022190	ENSGALG00000013643	TMEM51	1192	12.9815	2.1329	2.60557	5e-05	0.0010426
ENSGALT00000040971	ENSGALG00000002130	STK40	1967	181.246	30.1819	2.58619	5e-05	0.0010426
ENSGALT00000003543	ENSGALG00000002260	CISH	729	34.6244	5.77566	2.58373	5e-05	0.0010426
ENSGALT00000026001	ENSGALG00000016143	RHPN1	2832	13.6405	2.30772	2.56336	5e-05	0.0010426
ENSGALT00000019725	ENSGALG00000012074	ALPK1	3744	34.9009	5.91252	2.56142	5e-05	0.0010426
ENSGALT00000013144	ENSGALG00000008098	PBEF1	1538	272.652	46.2917	2.55824	5e-05	0.0010426
ENSGALT00000006110	ENSGALG00000003845	MKNK2	1221	54.2884	9.27132	2.5498	5e-05	0.0010426
ENSGALT00000020342	ENSGALG00000012442	MFNG	1270	81.9256	14.0774	2.54094	5e-05	0.0010426
ENSGALT00000044128	ENSGALG00000027300	ID3	581	114.203	19.6435	2.53947	5e-05	0.0010426
ENSGALT00000022511	ENSGALG00000013882	MXD1	351	43.787	7.68667	2.51007	5e-05	0.0010426
ENSGALT00000015735	ENSGALG00000009665	ARID2	8253	84.4114	15.0141	2.49112	5e-05	0.0010426
ENSGALT00000044053	ENSGALG00000028750	STAT2	1237	16.7068	3.04765	2.45467	5e-05	0.0010426
ENSGALT00000043640	ENSGALG00000025864	WTIP	3045	18.9621	3.47777	2.44689	5e-05	0.0010426
ENSGALT00000046015	ENSGALG00000025977	GADD45	1139	42.6087	7.8384	2.44252	5e-05	0.0010426
ENSGALT00000044415	ENSGALG00000028911	THRSPB	699	21.3151	3.92812	2.43997	5e-05	0.0010426
ENSGALT00000045398	ENSGALG00000007082	CREM	1315	133.45	24.7187	2.43263	5e-05	0.0010426
ENSGALT00000044780	ENSGALG00000028508	FAM110A	1863	11.858	2.21412	2.42105	5e-05	0.0010426
ENSGALT00000019081	ENSGALG00000011673	STX11	867	176.196	33.1169	2.41155	5e-05	0.0010426
ENSGALT00000005875	ENSGALG00000003706	DUSP1	3620	19.5705	3.68122	2.41043	5e-05	0.0010426
ENSGALT00000025340	ENSGALG00000015713	FAM53A	2348	34.0366	6.41104	2.40846	5e-05	0.0010426
ENSGALT00000032978	ENSGALG00000011657	EAF2	1686	62.5592	11.8079	2.40547	5e-05	0.0010426
ENSGALT00000022307	ENSGALG00000013725	LONRF1	2909	50.9812	9.67564	2.39754	5e-05	0.0010426
ENSGALT00000020063	ENSGALG00000012277	MAFF	1805	257.755	48.9434	2.39681	5e-05	0.0010426
ENSGALT00000009711	ENSGALG00000006032	IL13RA1	2406	111.276	21.1554	2.39504	5e-05	0.0010426
ENSGALT00000005221	ENSGALG00000003297	HDAC1	3193	126.763	24.1102	2.39442	5e-05	0.0010426
ENSGALT00000021795	ENSGALG00000013356	IKBKE	2160	63.6707	12.1529	2.38933	5e-05	0.0010426
ENSGALT00000002440	ENSGALG00000001605	PPM1J	2058	22.5756	4.33886	2.37937	5e-05	0.0010426
ENSGALT00000004781	ENSGALG00000003025	-	1808	15.988	3.08534	2.37349	5e-05	0.0010426
ENSGALT00000022218	ENSGALG00000013660	ZNF516	4289	17.9718	3.5207	2.3518	5e-05	0.0010426
ENSGALT00000040584	ENSGALG00000001076	LIMK1	2789	20.3517	3.98732	2.35166	5e-05	0.0010426
ENSGALT00000011330	ENSGALG00000006998	LRP5	4978	19.6942	3.85885	2.35152	0.0002	0.00352671
ENSGALT00000012457	ENSGALG00000007685	BCL9L	4993	12.4928	2.50457	2.31846	5e-05	0.0010426
ENSGALT00000022305	ENSGALG00000013723	OASL	1546	56.9902	11.452	2.31511	5e-05	0.0010426
ENSGALT00000022910	ENSGALG00000014165	MCAT	1485	41.8681	8.41746	2.31439	5e-05	0.0010426
ENSGALT00000045011	ENSGALG00000028544	BAZ2A	2006	11.0859	2.23102	2.31295	5e-05	0.0010426
ENSGALT00000009196	ENSGALG00000005727	-	2939	116.18	23.4315	2.30983	5e-05	0.0010426
ENSGALT00000044226	ENSGALG00000026768	SLCO4C1	5871	17.3536	3.50672	2.30704	5e-05	0.0010426
ENSGALT00000018214	ENSGALG00000011172	-	6153	11.0837	2.24146	2.30593	5e-05	0.0010426
ENSGALT00000004722	ENSGALG00000002984	RAB24	980	78.8407	16.1324	2.28898	5e-05	0.0010426
ENSGALT00000019383	ENSGALG00000011878	TCF20	5826	42.4681	8.6979	2.28764	5e-05	0.0010426
ENSGALT00000011008	ENSGALG00000006805	PLSCR1	2657	440.813	90.9195	2.27751	5e-05	0.0010426
ENSGALT00000004369	ENSGALG00000002766	MLKL	1428	45.8495	9.47584	2.27458	5e-05	0.0010426
ENSGALT00000008157	ENSGALG00000005086	PLAU	2391	220.003	45.5621	2.27162	5e-05	0.0010426
ENSGALT00000039556	ENSGALG00000003628	TLN2	9679	35.5866	7.37437	2.27074	5e-05	0.0010426
ENSGALT00000007643	ENSGALG00000004788	TNFAIP8L3	955	129.405	26.9615	2.26292	5e-05	0.0010426
ENSGALT00000011329	ENSGALG00000006998	LRP5	4762	72.8115	15.3174	2.24899	5e-05	0.0010426
ENSGALT00000027364	ENSGALG00000016927	KLF5	3371	10.6164	2.26646	2.22777	5e-05	0.0010426
ENSGALT00000011430	ENSGALG00000007056	KLF6	3167	279.259	59.7473	2.22466	5e-05	0.0010426
ENSGALT00000003978	ENSGALG00000002525	RASGEF1A	3358	111.075	23.8003	2.22248	5e-05	0.0010426
ENSGALT00000040996	ENSGALG00000002893	STC2	1195	15.5017	3.34547	2.21215	5e-05	0.0010426
ENSGALT00000011898	ENSGALG00000007357	BCL6	2619	169.6	36.651	2.21021	5e-05	0.0010426
ENSGALT00000036635	ENSGALG00000016348	SAT1	811	2759.45	603.559	2.19282	5e-05	0.0010426
ENSGALT00000016103	ENSGALG00000009901	DYRK2	2402	33.8515	7.40592	2.19247	5e-05	0.0010426
ENSGALT00000030139	ENSGALG00000019094	PHF11	2023	56.4275	12.3894	2.18729	5e-05	0.0010426
ENSGALT00000014392	ENSGALG00000008860	LONRF3	2532	146.827	32.3159	2.1838	5e-05	0.0010426
ENSGALT00000001986	ENSGALG00000001304	TMEM52	1186	366.303	80.7105	2.18221	5e-05	0.0010426
ENSGALT00000022420	ENSGALG00000013814	IMPA2	2890	23.6285	5.21578	2.17957	5e-05	0.0010426
ENSGALT00000021115	ENSGALG00000012946	FAM60A	806	32.1005	7.11658	2.17334	0.0002	0.00352671
ENSGALT00000010240	ENSGALG00000006335	IL2RA	1026	15.9775	3.55085	2.16981	5e-05	0.0010426
ENSGALT00000022338	ENSGALG00000013747	TAGAP	3598	55.0914	12.286	2.16481	5e-05	0.0010426
ENSGALT00000006926	ENSGALG00000004340	OCSTAMP	1551	35.4043	7.93784	2.15711	5e-05	0.0010426
ENSGALT00000039555	ENSGALG00000023686	ZSWIM7	1079	11.8989	2.67975	2.15066	0.00235	0.0268961
ENSGALT00000001398	ENSGALG00000000947	FKBP51	3678	59.357	13.3894	2.14832	5e-05	0.0010426
ENSGALT00000042657	ENSGALG00000026192	ST8SIA4	5136	53.9405	12.1925	2.14537	5e-05	0.0010426
ENSGALT00000018074	ENSGALG00000011094	PDE4B	3279	38.4341	8.8036	2.12622	5e-05	0.0010426
ENSGALT00000043533	ENSGALG00000027901	THRSP	408	33.698	7.72284	2.12546	0.0001	0.00193715
ENSGALT00000040744	ENSGALG00000000685	MAP3K14	4549	17.0233	3.90377	2.12457	0.00395	0.0402994
ENSGALT00000007335	ENSGALG00000004610	SH2B3	1773	39.3438	9.09662	2.11273	5e-05	0.0010426
ENSGALT00000013275	ENSGALG00000008166	TLR15	7631	122.503	28.3904	2.10934	5e-05	0.0010426
ENSGALT00000040639	ENSGALG00000024075	IL10R1	2338	83.8928	19.4693	2.10735	5e-05	0.0010426
ENSGALT00000025446	ENSGALG00000015779	PM20D2	3478	30.7619	7.14481	2.10618	5e-05	0.0010426
ENSGALT00000045536	ENSGALG00000027864	NFKBIA	4064	216.689	50.3816	2.10466	5e-05	0.0010426
ENSGALT00000039952	ENSGALG00000004340	OCSTAMP	4611	23.6585	5.53907	2.09464	5e-05	0.0010426
ENSGALT00000045452	ENSGALG00000026622	-	6213	17.0093	3.98339	2.09426	5e-05	0.0010426
ENSGALT00000046099	ENSGALG00000028876	SNN	1956	52.3911	12.2851	2.09241	5e-05	0.0010426
ENSGALT00000042662	ENSGALG00000026858	BTG2	3018	239.816	56.2513	2.09197	5e-05	0.0010426
ENSGALT00000039844	ENSGALG00000023786	PLEKHH3	2595	55.2075	12.9653	2.09021	5e-05	0.0010426
ENSGALT00000005829	ENSGALG00000003678	GLUL	2143	23.8917	5.61412	2.08937	5e-05	0.0010426
ENSGALT00000022020	ENSGALG00000013521	TBC1D1	5677	119.693	28.1603	2.08761	5e-05	0.0010426
ENSGALT00000018125	ENSGALG00000011121	SLC35D1	2350	20.3753	4.80669	2.08371	5e-05	0.0010426
ENSGALT00000034231	ENSGALG00000002525	RASGEF1A	2214	78.608	18.6142	2.07827	5e-05	0.0010426
ENSGALT00000017183	ENSGALG00000010560	EIF2AK2	2999	28.2552	6.69881	2.07654	5e-05	0.0010426
ENSGALT00000046047	ENSGALG00000029120	SLC5A3	2710	20.574	4.9085	2.06747	5e-05	0.0010426
ENSGALT00000001612	ENSGALG00000001077	TIRAP	1553	37.4753	9.09987	2.04202	5e-05	0.0010426
ENSGALT00000043587	ENSGALG00000027546	-	1752	10.5414	2.57403	2.03397	5e-05	0.0010426
ENSGALT00000030236	ENSGALG00000016782	IL1R2	1228	165.727	40.5924	2.02953	5e-05	0.0010426
ENSGALT00000025447	ENSGALG00000015780	PNRC1	1718	527.486	129.598	2.02509	5e-05	0.0010426
ENSGALT00000007324	ENSGALG00000004603	FAM109A	717	22.4556	5.51906	2.02458	5e-05	0.0010426
ENSGALT00000000837	ENSGALG00000000599	42431	848	17.5056	4.3065	2.02323	5e-05	0.0010426
ENSGALT00000005760	ENSGALG00000003636	FBLIM1	1456	15.9194	3.91978	2.02195	5e-05	0.0010426
ENSGALT00000024950	ENSGALG00000015472	CHD7	9033	37.0308	9.15135	2.01667	5e-05	0.0010426
ENSGALT00000046235	ENSGALG00000025879	-	1338	38.8103	9.62456	2.01165	5e-05	0.0010426
ENSGALT00000022445	ENSGALG00000013830	SLMO1	2229	29.6227	7.35549	2.00981	5e-05	0.0010426
ENSGALT00000020790	ENSGALG00000012739	HIVEP1	8153	74.1157	18.4787	2.00392	5e-05	0.0010426
ENSGALT00000045376	ENSGALG00000028301	TRIM47	2847	56.1061	14.0097	2.00173	5e-05	0.0010426
ENSGALT00000025442	ENSGALG00000015775	UBE2J1	1147	108.217	27.0505	2.0002	5e-05	0.0010426
ENSGALT00000044619	ENSGALG00000028383	-	1435	240.53	60.3654	1.99442	5e-05	0.0010426
ENSGALT00000011347	ENSGALG00000007012	ARRDC4	4426	22.8304	5.74189	1.99136	5e-05	0.0010426
ENSGALT00000027142	ENSGALG00000016811	-	1901	130.875	32.9759	1.98871	5e-05	0.0010426
ENSGALT00000019806	ENSGALG00000012124	PELI2	1263	51.7087	13.1877	1.97121	5e-05	0.0010426
ENSGALT00000010765	ENSGALG00000006656	FRMD4A	3249	26.3755	6.81057	1.95335	5e-05	0.0010426
ENSGALT00000008246	ENSGALG00000005135	SERPINE2	2038	19.452	5.06422	1.94151	5e-05	0.0010426
ENSGALT00000037297	ENSGALG00000012921	TEL	1602	99.2901	26.0453	1.93063	5e-05	0.0010426
ENSGALT00000020386	ENSGALG00000006897	-	2606	21.7048	5.7102	1.9264	5e-05	0.0010426
ENSGALT00000011630	ENSGALG00000007181	PGS1	3207	62.1187	16.3657	1.92435	5e-05	0.0010426
ENSGALT00000009909	ENSGALG00000006139	DIP2B	5076	81.0725	21.3649	1.92397	5e-05	0.0010426
ENSGALT00000013107	ENSGALG00000008074	AMMECR1	710	27.8196	7.33533	1.92317	5e-05	0.0010426
ENSGALT00000018112	ENSGALG00000011118	MIER1	2334	43.8279	11.5717	1.92124	5e-05	0.0010426
ENSGALT00000036892	ENSGALG00000016457	TRIB2	3169	26.7379	7.07148	1.9188	5e-05	0.0010426
ENSGALT00000025262	ENSGALG00000015665	SH3BP2	3905	72.321	19.1282	1.91871	5e-05	0.0010426
ENSGALT00000001134	ENSGALG00000000783	PTAFR	1059	611.161	161.781	1.91751	5e-05	0.0010426
ENSGALT00000032358	ENSGALG00000007210	RGCCL	1451	1261.15	337.501	1.90178	5e-05	0.0010426
ENSGALT00000004122	ENSGALG00000021611	RABGEF1	3768	87.9008	23.5334	1.90116	5e-05	0.0010426
ENSGALT00000036214	ENSGALG00000008407	IRAK2	3610	231.699	62.1671	1.89803	5e-05	0.0010426
ENSGALT00000002404	ENSGALG00000001583	TRAF1	1509	11.6953	3.13909	1.89752	5e-05	0.0010426
ENSGALT00000025715	ENSGALG00000015958	EIF2AK3	6969	20.8724	5.60247	1.89746	5e-05	0.0010426
ENSGALT00000038264	ENSGALG00000010636	CCDC111	2324	29.1676	7.87961	1.88817	5e-05	0.0010426
ENSGALT00000044439	ENSGALG00000027017	SESN2	933	28.147	7.60475	1.88801	5e-05	0.0010426
ENSGALT00000036707	ENSGALG00000016157	UMODL1	3897	10.9087	2.97323	1.87538	5e-05	0.0010426
ENSGALT00000045575	ENSGALG00000027860	CISD2	2569	39.3176	10.7735	1.86769	5e-05	0.0010426
ENSGALT00000001223	ENSGALG00000000834	RASSF5	3518	41.8093	11.5298	1.85846	5e-05	0.0010426
ENSGALT00000000728	ENSGALG00000000528	DBNDD1	876	12.438	3.43176	1.85773	5e-05	0.0010426
ENSGALT00000000115	ENSGALG00000000085	GFPT1	5876	67.4654	18.6736	1.85315	5e-05	0.0010426
ENSGALT00000021648	ENSGALG00000013255	SRF	4243	35.6782	9.89687	1.85	5e-05	0.0010426
ENSGALT00000010368	ENSGALG00000006424	JADE2	2589	22.5152	6.2607	1.8465	5e-05	0.0010426
ENSGALT00000010127	ENSGALG00000027716	HPS5	552	459.873	127.921	1.84599	5e-05	0.0010426
ENSGALT00000004605	ENSGALG00000002917	NEDD4L	5482	20.2679	5.64077	1.84523	5e-05	0.0010426
ENSGALT00000000352	ENSGALG00000000270	THRA	1246	12.9714	3.61286	1.84412	5e-05	0.0010426
ENSGALT00000045722	ENSGALG00000027704	-	1214	86.7178	24.2931	1.83578	5e-05	0.0010426
ENSGALT00000016537	ENSGALG00000010171	NFKBIE	2092	242.47	68.018	1.83382	5e-05	0.0010426
ENSGALT00000026021	ENSGALG00000016148	C2CD2	6147	22.819	6.41561	1.83058	5e-05	0.0010426
ENSGALT00000020953	ENSGALG00000012848	KDM7A	3042	47.6408	13.4658	1.82289	5e-05	0.0010426
ENSGALT00000023003	ENSGALG00000014226	KIAA0930	6761	32.1553	9.1344	1.81567	5e-05	0.0010426
ENSGALT00000008407	ENSGALG00000005232	USP54	7171	15.9281	4.53363	1.81283	5e-05	0.0010426
ENSGALT00000004839	ENSGALG00000003064	TADA1L	1328	49.3832	14.1155	1.80673	5e-05	0.0010426
ENSGALT00000013935	ENSGALG00000008555	MXI1	869	24.6053	7.04114	1.80509	5e-05	0.0010426
ENSGALT00000035171	ENSGALG00000001359	NADK	4746	383.641	109.873	1.80392	5e-05	0.0010426
ENSGALT00000016682	ENSGALG00000010256	TIPARP	3237	32.7258	9.38204	1.80245	5e-05	0.0010426
ENSGALT00000045460	ENSGALG00000025791	-	7078	10.1297	2.90631	1.80133	5e-05	0.0010426
ENSGALT00000010972	ENSGALG00000006783	PLOD2	3761	48.3613	14.0014	1.78828	5e-05	0.0010426
ENSGALT00000009454	ENSGALG00000005882	LRCH2	3403	50.7789	14.7582	1.78271	5e-05	0.0010426
ENSGALT00000007279	ENSGALG00000004573	LRRC8A	2433	79.6923	23.1624	1.78266	5e-05	0.0010426
ENSGALT00000030336	ENSGALG00000016211	-	753	182.309	53.0182	1.78182	5e-05	0.0010426
ENSGALT00000024605	ENSGALG00000015250	PCMTD1	3499	22.1776	6.45859	1.77981	5e-05	0.0010426
ENSGALT00000017236	ENSGALG00000010592	TET2	5874	40.7618	11.9051	1.77564	5e-05	0.0010426
ENSGALT00000017154	ENSGALG00000010539	RNF11	1839	109.772	32.0859	1.7745	5e-05	0.0010426
ENSGALT00000034033	ENSGALG00000002549	RGS1	2076	168.692	49.8157	1.75972	5e-05	0.0010426
ENSGALT00000007038	ENSGALG00000004416	TTC19	1077	51.7974	15.3319	1.75634	5e-05	0.0010426
ENSGALT00000024957	ENSGALG00000015474	CD80	893	213.977	63.9832	1.74169	5e-05	0.0010426
ENSGALT00000010523	ENSGALG00000006511	BCL2A1	525	72.541	21.7417	1.73833	5e-05	0.0010426
ENSGALT00000022902	ENSGALG00000014159	PACSIN2	3065	425.322	128.435	1.72752	5e-05	0.0010426
ENSGALT00000005330	ENSGALG00000003371	ELL	4419	39.6718	11.9967	1.72548	5e-05	0.0010426
ENSGALT00000013409	ENSGALG00000008240	CFLAR	2958	39.467	11.9356	1.72537	5e-05	0.0010426
ENSGALT00000027470	ENSGALG00000017006	SETDB2	2745	41.0589	12.4481	1.72177	5e-05	0.0010426
ENSGALT00000015642	ENSGALG00000009600	PCK2	2067	17.6357	5.3653	1.71677	5e-05	0.0010426
ENSGALT00000029461	ENSGALG00000018639	SMAD7A	1740	13.3933	4.08861	1.71183	5e-05	0.0010426
ENSGALT00000005483	ENSGALG00000003461	USP49	2143	10.1596	3.10265	1.71127	5e-05	0.0010426
ENSGALT00000004687	ENSGALG00000002963	PID1	654	307.238	93.9459	1.70945	5e-05	0.0010426
ENSGALT00000038263	ENSGALG00000019768	ACSF2	3052	51.5189	15.8453	1.70105	5e-05	0.0010426
ENSGALT00000043151	ENSGALG00000028009	-	2195	40.6584	12.5338	1.69773	5e-05	0.0010426
ENSGALT00000019362	ENSGALG00000011868	SNAPC1	1290	40.4813	12.5206	1.69295	5e-05	0.0010426
ENSGALT00000044331	ENSGALG00000026113	CARHSP1	2149	52.0038	16.1141	1.69029	5e-05	0.0010426
ENSGALT00000004469	ENSGALG00000002831	SH3PXD2B	2595	85.8129	26.6604	1.6865	5e-05	0.0010426
ENSGALT00000018187	ENSGALG00000011153	LY75	5343	75.757	23.5547	1.68536	5e-05	0.0010426
ENSGALT00000037996	ENSGALG00000023188	NANP	840	26.8547	8.35318	1.68478	5e-05	0.0010426
ENSGALT00000019695	ENSGALG00000012057	TRANK1	9661	36.9667	11.4991	1.6847	5e-05	0.0010426
ENSGALT00000012220	ENSGALG00000007557	KIAA0226	5465	10.2253	3.18421	1.68313	5e-05	0.0010426
ENSGALT00000025464	ENSGALG00000015791	AKIRIN2	382	129.65	40.5354	1.67737	5e-05	0.0010426
ENSGALT00000014860	ENSGALG00000009098	MAMLD1	4764	28.0079	8.77902	1.6737	5e-05	0.0010426
ENSGALT00000011071	ENSGALG00000006840	AKAP13	3234	147.718	46.3027	1.67368	5e-05	0.0010426
ENSGALT00000024100	ENSGALG00000014940	ZUFSP	2173	16.6951	5.2392	1.672	5e-05	0.0010426
ENSGALT00000014777	ENSGALG00000009082	ADCK3	1962	34.7222	10.9293	1.66766	5e-05	0.0010426
ENSGALT00000002931	ENSGALG00000001895	PANK3	1069	334.757	106.032	1.65862	5e-05	0.0010426
ENSGALT00000043138	ENSGALG00000026450	PLEKHG3	3051	18.2385	5.78196	1.65735	5e-05	0.0010426
ENSGALT00000045216	ENSGALG00000029112	-	449	15.9293	5.06528	1.65296	0.0004	0.00633513
ENSGALT00000019104	ENSGALG00000011685	CSTF3	2810	31.2514	9.9408	1.65249	5e-05	0.0010426
ENSGALT00000007018	ENSGALG00000004400	SPECC1	3878	55.4784	17.7111	1.64727	5e-05	0.0010426
ENSGALT00000018997	ENSGALG00000026493	RALB	2510	419.15	134.151	1.64361	5e-05	0.0010426
ENSGALT00000007008	ENSGALG00000004396	DNAJB12	2959	33.5937	10.7711	1.64102	5e-05	0.0010426
ENSGALT00000027416	ENSGALG00000016964	EPSTI1	1112	92.8578	29.7835	1.64051	5e-05	0.0010426
ENSGALT00000045948	ENSGALG00000026182	CTTNBP2NL	5359	79.8537	25.6255	1.63978	5e-05	0.0010426
ENSGALT00000032215	ENSGALG00000020210	MLF1IP	1038	44.1598	14.1734	1.63955	5e-05	0.0010426
ENSGALT00000014344	ENSGALG00000008827	FERMT1	2373	106.394	34.181	1.63814	5e-05	0.0010426
ENSGALT00000010805	ENSGALG00000006682	BEND7	1293	26.9808	8.67811	1.63648	5e-05	0.0010426
ENSGALT00000021883	ENSGALG00000013417	LPAR2	1086	39.6492	12.7565	1.63606	5e-05	0.0010426
ENSGALT00000007421	ENSGALG00000004657	FBXO2	880	12.2298	3.9527	1.62949	5e-05	0.0010426
ENSGALT00000000505	ENSGALG00000000373	-	1366	10.4114	3.36511	1.62944	5e-05	0.0010426
ENSGALT00000023217	ENSGALG00000014371	LGALS8	2163	70.9516	22.936	1.62922	0.00055	0.00827552
ENSGALT00000018199	ENSGALG00000011164	CHN2	2716	893.347	288.805	1.62913	5e-05	0.0010426
ENSGALT00000040896	ENSGALG00000003717	MYO9B	6177	227.292	73.6533	1.62572	5e-05	0.0010426
ENSGALT00000007540	ENSGALG00000004735	MAP2K3	1482	45.5159	14.7955	1.62121	5e-05	0.0010426
ENSGALT00000023421	ENSGALG00000014510	FBXL5	2916	102.858	33.8725	1.60246	5e-05	0.0010426
ENSGALT00000009243	ENSGALG00000005757	IRF8	1642	237.85	78.472	1.5998	5e-05	0.0010426
ENSGALT00000010098	ENSGALG00000006245	KLF15	1434	136.245	44.9529	1.59972	5e-05	0.0010426
ENSGALT00000014514	ENSGALG00000008930	B3GNT2	2542	104.13	34.5946	1.58977	5e-05	0.0010426
ENSGALT00000020586	ENSGALG00000012608	DAPK1	3010	45.0272	15.0134	1.58455	5e-05	0.0010426
ENSGALT00000026614	ENSGALG00000016497	UBXN2A	2128	118.965	39.7285	1.58229	5e-05	0.0010426
ENSGALT00000008721	ENSGALG00000005430	ALS2CL	7906	74.8591	25.0663	1.57843	5e-05	0.0010426
ENSGALT00000025572	ENSGALG00000015862	CA2	1436	86.4932	28.9679	1.57813	5e-05	0.0010426
ENSGALT00000044374	ENSGALG00000028249	MCL1	2623	349.089	117.036	1.57665	5e-05	0.0010426
ENSGALT00000014542	ENSGALG00000008944	FBXO11	2595	57.6448	19.3435	1.57534	5e-05	0.0010426
ENSGALT00000026439	ENSGALG00000016390	ZHX2	2493	11.9037	4.0004	1.57319	5e-05	0.0010426
ENSGALT00000036390	ENSGALG00000000845	UVRAG	2430	43.5597	14.6523	1.57187	5e-05	0.0010426
ENSGALT00000025690	ENSGALG00000015941	IL10R2	1251	390.401	131.496	1.56994	5e-05	0.0010426
ENSGALT00000014029	ENSGALG00000008612	MAPK11	1222	79.3788	26.7438	1.56955	5e-05	0.0010426
ENSGALT00000008172	ENSGALG00000005095	SLC25A25	1518	62.1898	21.0561	1.56244	5e-05	0.0010426
ENSGALT00000004719	ENSGALG00000002982	SLC2A6	1533	243.449	82.5764	1.55982	5e-05	0.0010426
ENSGALT00000042975	ENSGALG00000026357	BCDIN3D	1515	14.4056	4.88767	1.55941	5e-05	0.0010426
ENSGALT00000012914	ENSGALG00000007952	AMOT	7154	10.0369	3.41654	1.5547	5e-05	0.0010426
ENSGALT00000013655	ENSGALG00000008382	GNAI1	1089	88.9823	30.319	1.5533	5e-05	0.0010426
ENSGALT00000024306	ENSGALG00000015073	TMEM39A	1533	51.3481	17.5203	1.55129	5e-05	0.0010426
ENSGALT00000037566	ENSGALG00000023066	DNAJA1	1290	47.1609	16.1708	1.5442	5e-05	0.0010426
ENSGALT00000018131	ENSGALG00000011123	TAX1BP1	3498	234.148	80.3142	1.54369	5e-05	0.0010426
ENSGALT00000013157	ENSGALG00000008104	CCDC88A	6126	71.4636	24.555	1.54119	5e-05	0.0010426
ENSGALT00000004361	ENSGALG00000002762	UHRF1BP1	4410	26.2902	9.08262	1.53335	5e-05	0.0010426
ENSGALT00000037674	ENSGALG00000011426	RNASET2	1783	404.506	140.099	1.52971	5e-05	0.0010426
ENSGALT00000004387	ENSGALG00000002778	C26H6ORF106	4775	72.0429	24.9523	1.52969	5e-05	0.0010426
ENSGALT00000012122	ENSGALG00000007500	DENND4A	5810	58.6162	20.4031	1.52251	5e-05	0.0010426
ENSGALT00000016303	ENSGALG00000010036	FOSL2	909	428.242	150.828	1.50552	5e-05	0.0010426
ENSGALT00000024197	ENSGALG00000015004	RIOK3	2863	31.6751	11.1595	1.50508	5e-05	0.0010426
ENSGALT00000013021	ENSGALG00000008025	FAM178A	7775	34.1028	12.0159	1.50495	5e-05	0.0010426
ENSGALT00000013524	ENSGALG00000008308	BHLHE40	1311	139.966	49.326	1.50466	5e-05	0.0010426
ENSGALT00000044377	ENSGALG00000027721	MAP1LC3B	533	81.6091	28.7636	1.50449	0.00045	0.00700267
ENSGALT00000022444	ENSGALG00000007439	SLMO2	2573	297.739	104.989	1.50381	5e-05	0.0010426
ENSGALT00000026721	ENSGALG00000016559	PIGA	4288	10.7954	3.80789	1.50335	5e-05	0.0010426
ENSGALT00000008858	ENSGALG00000005521	PER2	7097	37.5726	13.2612	1.50247	5e-05	0.0010426
ENSGALT00000017703	ENSGALG00000010892	ANTXR2	1467	69.4463	24.535	1.50106	5e-05	0.0010426
ENSGALT00000005832	ENSGALG00000003681	TOP1	3838	15.8164	5.59568	1.49903	0.0003	0.00497068
ENSGALT00000003855	ENSGALG00000023622	AVD	582	28382.9	10051.1	1.49767	0.00285	0.0313084
ENSGALT00000009084	ENSGALG00000005662	AMPD3	2495	40.4268	14.3405	1.49522	5e-05	0.0010426
ENSGALT00000039707	ENSGALG00000023735	-	637	52.7468	18.7229	1.49428	5e-05	0.0010426
ENSGALT00000037642	ENSGALG00000011574	PIK3R4	2529	39.7878	14.1277	1.4938	5e-05	0.0010426
ENSGALT00000014582	ENSGALG00000008966	FBXW5	3534	48.0661	17.1006	1.49097	5e-05	0.0010426
ENSGALT00000026256	ENSGALG00000016285	-	2847	294.602	105.19	1.48577	5e-05	0.0010426
ENSGALT00000001600	ENSGALG00000001070	FAM118B	1569	28.8044	10.3168	1.48129	5e-05	0.0010426
ENSGALT00000011752	ENSGALG00000007260	ZEB1	5272	18.7021	6.73594	1.47325	5e-05	0.0010426
ENSGALT00000026523	ENSGALG00000016440	KLF11	1545	38.2439	13.7963	1.47095	5e-05	0.0010426
ENSGALT00000005180	ENSGALG00000003277	SUZ12	2334	74.9379	27.0708	1.46896	5e-05	0.0010426
ENSGALT00000026313	ENSGALG00000016311	TRIB1	840	53.9188	19.4799	1.4688	5e-05	0.0010426
ENSGALT00000001476	ENSGALG00000001000	HSPA5	2324	1565.04	565.785	1.46788	5e-05	0.0010426
ENSGALT00000025999	ENSGALG00000016142	MX	2376	12.7717	4.626	1.46511	5e-05	0.0010426
ENSGALT00000010237	ENSGALG00000006332	RBM17	5184	22.2299	8.06032	1.46359	5e-05	0.0010426
ENSGALT00000018312	ENSGALG00000011226	ANKRD28	3252	39.728	14.4093	1.46316	5e-05	0.0010426
ENSGALT00000029932	ENSGALG00000018967	LYN	2985	415.042	150.952	1.45917	5e-05	0.0010426
ENSGALT00000009980	ENSGALG00000006184	CERS5	2367	83.6876	30.5733	1.45274	5e-05	0.0010426
ENSGALT00000017616	ENSGALG00000010836	AHR	5148	67.4257	24.6561	1.45135	5e-05	0.0010426
ENSGALT00000008634	ENSGALG00000005378	ARNTL	3855	14.5909	5.33943	1.45031	5e-05	0.0010426
ENSGALT00000025818	ENSGALG00000016026	C20orf194	4705	49.9411	18.3299	1.44603	5e-05	0.0010426
ENSGALT00000001957	ENSGALG00000001281	PHOSPHO1	1665	11.2227	4.12319	1.44459	5e-05	0.0010426
ENSGALT00000020243	ENSGALG00000012396	PTGER2	863	12.0119	4.4145	1.44414	0.0002	0.00352671
ENSGALT00000006583	ENSGALG00000004140	SH3BP4	3633	38.2433	14.0674	1.44285	5e-05	0.0010426
ENSGALT00000027658	ENSGALG00000017120	SACS	16596	52.7178	19.3959	1.44253	5e-05	0.0010426
ENSGALT00000039535	ENSGALG00000007527	ADARB1	5235	11.2223	4.1406	1.43846	5e-05	0.0010426
ENSGALT00000014365	ENSGALG00000008840	ACSL5	2242	38.3772	14.2236	1.43196	5e-05	0.0010426
ENSGALT00000015789	ENSGALG00000009699	CCNL1	1359	44.0808	16.441	1.42285	5e-05	0.0010426
ENSGALT00000005611	ENSGALG00000003548	BAIAP2L1	2102	170.86	63.7607	1.42207	0.0003	0.00497068
ENSGALT00000044495	ENSGALG00000027658	TESK1	1938	25.1484	9.385	1.42204	5e-05	0.0010426
ENSGALT00000011211	ENSGALG00000006917	CHKA	2847	41.8877	15.6901	1.41667	5e-05	0.0010426
ENSGALT00000007061	ENSGALG00000004437	LHFPL2	1042	185.982	69.7354	1.4152	5e-05	0.0010426
ENSGALT00000036496	ENSGALG00000016959	DGKH	3685	11.7374	4.408	1.41292	5e-05	0.0010426
ENSGALT00000017907	ENSGALG00000010996	IRF2BP2	762	67.8336	25.5536	1.40848	5e-05	0.0010426
ENSGALT00000020069	ENSGALG00000012281	PLA2G6	2391	20.9079	7.89007	1.40594	5e-05	0.0010426
ENSGALT00000009649	ENSGALG00000005998	RRAS2	2217	24.0152	9.0668	1.40528	5e-05	0.0010426
ENSGALT00000020801	ENSGALG00000012747	NEDD9	2481	16.0001	6.04167	1.40507	5e-05	0.0010426
ENSGALT00000023186	ENSGALG00000014355	STIM2	2223	27.0142	10.2096	1.4038	5e-05	0.0010426
ENSGALT00000016441	ENSGALG00000010110	TMEM53	1410	82.7869	31.288	1.40379	5e-05	0.0010426
ENSGALT00000025302	ENSGALG00000015688	MXD4	1980	19.5817	7.41591	1.40081	5e-05	0.0010426
ENSGALT00000009321	ENSGALG00000005805	PLCD1	7043	12.8804	4.89456	1.39593	5e-05	0.0010426
ENSGALT00000009381	ENSGALG00000005840	DENND5A	3828	60.9274	23.2801	1.388	5e-05	0.0010426
ENSGALT00000006629	ENSGALG00000004169	-	5845	28.7266	10.9858	1.38675	5e-05	0.0010426
ENSGALT00000045787	ENSGALG00000028217	CSF1	1757	38.4297	14.697	1.3867	5e-05	0.0010426
ENSGALT00000001264	ENSGALG00000000862	RLF	5706	35.8656	13.7244	1.38586	5e-05	0.0010426
ENSGALT00000012955	ENSGALG00000007978	UBE2H	2873	153.966	59.0022	1.38377	5e-05	0.0010426
ENSGALT00000010272	ENSGALG00000006355	SPTY2D1	2167	50.6314	19.4442	1.38069	5e-05	0.0010426
ENSGALT00000025061	ENSGALG00000015547	TADA2B	1415	15.458	5.93737	1.38046	5e-05	0.0010426
ENSGALT00000005272	ENSGALG00000003331	FAF2	2209	57.4658	22.1021	1.37852	5e-05	0.0010426
ENSGALT00000000305	ENSGALG00000000227	DPYSL2	2076	57.6753	22.1968	1.3776	5e-05	0.0010426
ENSGALT00000005555	ENSGALG00000003513	KLHL20	3764	19.1929	7.42006	1.37107	5e-05	0.0010426
ENSGALT00000039537	ENSGALG00000008837	PELI1	3381	48.3587	18.7006	1.37069	5e-05	0.0010426
ENSGALT00000043858	ENSGALG00000027335	ARID5A	519	57.1703	22.1434	1.36839	5e-05	0.0010426
ENSGALT00000044759	ENSGALG00000026085	DUSP7	3323	372.153	144.206	1.36776	5e-05	0.0010426
ENSGALT00000046070	ENSGALG00000028451	MT4	594	274.922	106.859	1.36332	5e-05	0.0010426
ENSGALT00000004608	ENSGALG00000002919	MON1A	2646	27.0835	10.5475	1.36051	5e-05	0.0010426
ENSGALT00000039066	ENSGALG00000004624	MYO5A	6923	10.827	4.21822	1.35993	5e-05	0.0010426
ENSGALT00000010894	ENSGALG00000006736	AEN	1864	13.6829	5.34184	1.35697	5e-05	0.0010426
ENSGALT00000004117	ENSGALG00000002615	DEF6	2520	50.2532	19.6206	1.35684	5e-05	0.0010426
ENSGALT00000015431	ENSGALG00000009479	-	4740	19.1863	7.50414	1.35432	5e-05	0.0010426
ENSGALT00000009030	ENSGALG00000005629	RARA	1135	30.9925	12.1889	1.34635	5e-05	0.0010426
ENSGALT00000019117	ENSGALG00000011695	HIPK3	7907	49.586	19.5995	1.33912	5e-05	0.0010426
ENSGALT00000026641	ENSGALG00000016512	NRBP1	2781	20.4702	8.11105	1.33556	5e-05	0.0010426
ENSGALT00000009739	ENSGALG00000006046	DNAJC5	1505	40.8654	16.204	1.33453	5e-05	0.0010426
ENSGALT00000027918	ENSGALG00000017268	KCTD21	783	14.1412	5.60769	1.33443	0.0004	0.00633513
ENSGALT00000016850	ENSGALG00000010350	GPATCH2L	1854	26.757	10.6224	1.3328	5e-05	0.0010426
ENSGALT00000030790	ENSGALG00000019426	TMEM71	687	11.9789	4.76738	1.32923	0.0009	0.0124495
ENSGALT00000011126	ENSGALG00000006872	PISD	4125	64.7002	25.812	1.32573	5e-05	0.0010426
ENSGALT00000016249	ENSGALG00000010001	EGLN3	1938	53.7658	21.4532	1.3255	5e-05	0.0010426
ENSGALT00000010405	ENSGALG00000006447	PHLDA2	1077	58.3765	23.2972	1.32523	5e-05	0.0010426
ENSGALT00000030880	ENSGALG00000019468	UBE2W	1414	89.3487	35.6632	1.32501	5e-05	0.0010426
ENSGALT00000011857	ENSGALG00000007330	CTNND1	3378	75.3065	30.0673	1.32458	5e-05	0.0010426
ENSGALT00000000557	ENSGALG00000000409	CHMP7	3003	69.5913	27.8344	1.32204	5e-05	0.0010426
ENSGALT00000025878	ENSGALG00000016063	KLF10	1812	56.2429	22.518	1.32059	5e-05	0.0010426
ENSGALT00000015954	ENSGALG00000009809	MAML3	2962	16.2647	6.52831	1.31696	5e-05	0.0010426
ENSGALT00000010897	ENSGALG00000006738	CDK5RAP1	2295	15.7635	6.3336	1.31549	5e-05	0.0010426
ENSGALT00000016977	ENSGALG00000010426	ZNF318	6705	17.0767	6.86879	1.3139	5e-05	0.0010426
ENSGALT00000015871	ENSGALG00000009754	HK2	3012	72.1926	29.0423	1.31369	5e-05	0.0010426
ENSGALT00000004274	ENSGALG00000002709	MYO1C	3408	73.0188	29.3851	1.31318	5e-05	0.0010426
ENSGALT00000046017	ENSGALG00000018879	-	1266	38.3382	15.4472	1.31144	5e-05	0.0010426
ENSGALT00000046173	ENSGALG00000007679	MITF	5129	56.1935	22.6982	1.30783	5e-05	0.0010426
ENSGALT00000045964	ENSGALG00000026827	-	2187	16.4365	6.64098	1.30743	0.00235	0.0268961
ENSGALT00000015381	ENSGALG00000009450	DUSP10	3648	28.7986	11.653	1.3053	5e-05	0.0010426
ENSGALT00000000084	ENSGALG00000019835	TRIM41	1770	27.9356	11.3174	1.30356	5e-05	0.0010426
ENSGALT00000005424	ENSGALG00000003428	PIK3R2	2804	37.3797	15.1512	1.30282	5e-05	0.0010426
ENSGALT00000019246	ENSGALG00000011795	YTHDC1	2343	55.6147	22.5501	1.30233	5e-05	0.0010426
ENSGALT00000007683	ENSGALG00000004812	FAM129A	3991	36.1831	14.6715	1.3023	5e-05	0.0010426
ENSGALT00000043364	ENSGALG00000028143	GADD45B	979	71.7541	29.1742	1.29837	5e-05	0.0010426
ENSGALT00000005191	ENSGALG00000003282	STAT5	2833	82.7468	33.7056	1.29572	5e-05	0.0010426
ENSGALT00000013873	ENSGALG00000008518	-	1637	278.124	113.308	1.29548	5e-05	0.0010426
ENSGALT00000032419	ENSGALG00000020330	IGBP1	1447	55.5531	22.6341	1.29537	5e-05	0.0010426
ENSGALT00000044339	ENSGALG00000027272	APRT	1149	58.4711	23.834	1.2947	5e-05	0.0010426
ENSGALT00000032278	ENSGALG00000009520	MARCH1	738	78.9409	32.1854	1.29436	5e-05	0.0010426
ENSGALT00000033956	ENSGALG00000004998	RAF1	2182	63.4047	26.0296	1.28444	5e-05	0.0010426
ENSGALT00000020213	ENSGALG00000012380	SPOPL	1235	123.303	50.6214	1.28439	5e-05	0.0010426
ENSGALT00000013052	ENSGALG00000008044	CD82	2930	376.172	154.969	1.27942	5e-05	0.0010426
ENSGALT00000044586	ENSGALG00000027086	-	723	60.8193	25.2001	1.2711	5e-05	0.0010426
ENSGALT00000012888	ENSGALG00000007932	TRAF6	2246	23.045	9.55021	1.27085	5e-05	0.0010426
ENSGALT00000016992	ENSGALG00000010435	RASGRP3	2780	20.3813	8.46732	1.26727	5e-05	0.0010426
ENSGALT00000007504	ENSGALG00000004710	TMOD3	1795	139.958	58.2161	1.26551	5e-05	0.0010426
ENSGALT00000015236	ENSGALG00000009356	SKIL	3053	60.3478	25.1601	1.26216	5e-05	0.0010426
ENSGALT00000025295	ENSGALG00000015682	UGCG	3994	11.2025	4.68149	1.25878	5e-05	0.0010426
ENSGALT00000027452	ENSGALG00000016992	HTR2A	2387	15.8845	6.63845	1.2587	5e-05	0.0010426
ENSGALT00000006738	ENSGALG00000014371	LGALS8	2220	103.048	43.1338	1.25642	0.00025	0.00425634
ENSGALT00000005949	ENSGALG00000003748	ANO5	6189	108.052	45.2714	1.25506	5e-05	0.0010426
ENSGALT00000007358	ENSGALG00000004621	-	5557	158.651	66.4851	1.25476	5e-05	0.0010426
ENSGALT00000011500	ENSGALG00000007100	gga-mir-1737	5766	12.2707	5.14228	1.25473	5e-05	0.0010426
ENSGALT00000007244	ENSGALG00000004550	PPTC7	3263	47.796	20.0634	1.25232	5e-05	0.0010426
ENSGALT00000022489	ENSGALG00000013867	PTPN2	1385	286.047	120.555	1.24656	5e-05	0.0010426
ENSGALT00000017693	ENSGALG00000010885	BMP2K	3212	325.282	137.253	1.24486	5e-05	0.0010426
ENSGALT00000024245	ENSGALG00000015033	REV3L	9199	13.3983	5.65824	1.24362	5e-05	0.0010426
ENSGALT00000004522	ENSGALG00000002866	KANSL1L	3234	31.8958	13.5151	1.23879	5e-05	0.0010426
ENSGALT00000024775	ENSGALG00000015352	GAK	4035	43.4863	18.4468	1.23719	5e-05	0.0010426
ENSGALT00000020916	ENSGALG00000012823	TRIM24	3780	17.4129	7.38707	1.23708	5e-05	0.0010426
ENSGALT00000013808	ENSGALG00000008473	PLXND1	5787	61.7826	26.303	1.23198	5e-05	0.0010426
ENSGALT00000021488	ENSGALG00000013157	BAG1	1351	32.0827	13.669	1.23089	5e-05	0.0010426
ENSGALT00000038756	ENSGALG00000009303	AVENAII	2421	23.249	9.93409	1.22671	0.0013	0.0167671
ENSGALT00000037643	ENSGALG00000010616	PTPN21	2946	13.8682	5.92904	1.22591	5e-05	0.0010426
ENSGALT00000038797	ENSGALG00000006181	NUB1	1837	128.148	54.8879	1.22325	5e-05	0.0010426
ENSGALT00000006933	ENSGALG00000004346	P2RY4	1673	22.587	9.7318	1.21471	5e-05	0.0010426
ENSGALT00000042684	ENSGALG00000027224	MAP1S	2643	15.2231	6.56312	1.21381	5e-05	0.0010426
ENSGALT00000045912	ENSGALG00000026166	VDR	2476	37.3413	16.1653	1.20787	5e-05	0.0010426
ENSGALT00000043924	ENSGALG00000026880	CS	1149	62.2295	26.9718	1.20615	5e-05	0.0010426
ENSGALT00000036874	ENSGALG00000022866	-	3218	18.953	8.21719	1.20571	5e-05	0.0010426
ENSGALT00000015441	ENSGALG00000009483	MARK1	6057	43.8499	19.0239	1.20476	5e-05	0.0010426
ENSGALT00000019840	ENSGALG00000012146	MGAT3	1491	56.1898	24.3958	1.20368	5e-05	0.0010426
ENSGALT00000011538	ENSGALG00000007123	-	900	238.947	103.795	1.20296	5e-05	0.0010426
ENSGALT00000006207	ENSGALG00000003907	N4BP1	3084	43.0895	18.7332	1.20174	5e-05	0.0010426
ENSGALT00000030620	ENSGALG00000011803	EMP1	1195	309.53	134.809	1.19916	5e-05	0.0010426
ENSGALT00000012938	ENSGALG00000007967	FDXACB1	2140	11.1085	4.83838	1.19907	5e-05	0.0010426
ENSGALT00000010789	ENSGALG00000006671	-	5858	17.6875	7.70573	1.19872	5e-05	0.0010426
ENSGALT00000001236	ENSGALG00000000843	DOT1L	5590	42.3228	18.4401	1.19859	5e-05	0.0010426
ENSGALT00000036282	ENSGALG00000002941	RBM6	4364	34.7825	15.1555	1.19852	5e-05	0.0010426
ENSGALT00000018633	ENSGALG00000011423	FGFR1OP	3188	26.6436	11.6129	1.19805	5e-05	0.0010426
ENSGALT00000020823	ENSGALG00000012761	DRAM1	2364	113.196	49.345	1.19785	5e-05	0.0010426
ENSGALT00000015350	ENSGALG00000009428	KIAA0247	2789	42.6944	18.6343	1.19608	5e-05	0.0010426
ENSGALT00000003484	ENSGALG00000002225	RFFL	3405	187.535	82.2541	1.189	0.0001	0.00193715
ENSGALT00000034447	ENSGALG00000021355	-	2468	46.9533	20.6159	1.18747	5e-05	0.0010426
ENSGALT00000007808	ENSGALG00000004889	SLC2A1	1541	20.4064	8.96513	1.18662	0.0001	0.00193715
ENSGALT00000013606	ENSGALG00000008355	CASP8	1923	148.378	65.21	1.18611	5e-05	0.0010426
ENSGALT00000040688	ENSGALG00000004537	EFNB1	892	22.7717	10.0294	1.18301	0.0001	0.00193715
ENSGALT00000011292	ENSGALG00000006971	CDK5RAP2	6242	35.6362	15.702	1.1824	5e-05	0.0010426
ENSGALT00000006016	ENSGALG00000003792	FYB	4900	85.1364	37.5356	1.18152	0.00115	0.0152021
ENSGALT00000034065	ENSGALG00000006435	UBE2B	1301	53.9318	23.7911	1.18071	5e-05	0.0010426
ENSGALT00000020720	ENSGALG00000012692	SIRT5	1115	23.7539	10.4869	1.17958	5e-05	0.0010426
ENSGALT00000020049	ENSGALG00000012272	TMEM184B	1413	39.0704	17.2548	1.17908	5e-05	0.0010426
ENSGALT00000024965	ENSGALG00000015479	ASPH	2615	11.9883	5.29855	1.17796	5e-05	0.0010426
ENSGALT00000006719	ENSGALG00000004222	HK1	4518	76.4541	33.7996	1.17759	5e-05	0.0010426
ENSGALT00000012531	ENSGALG00000007728	-	2470	24.9833	11.0573	1.17597	5e-05	0.0010426
ENSGALT00000002550	ENSGALG00000001664	PTPN9	2013	36.3139	16.1125	1.17235	5e-05	0.0010426
ENSGALT00000044454	ENSGALG00000025886	SUSD3	2623	14.2364	6.37497	1.15909	5e-05	0.0010426
ENSGALT00000029943	ENSGALG00000018976	LYSMD2	646	55.676	24.9404	1.15857	5e-05	0.0010426
ENSGALT00000003821	ENSGALG00000002430	SMN	1547	21.2651	9.53069	1.15783	5e-05	0.0010426
ENSGALT00000043027	ENSGALG00000025887	ATF3	2428	887.497	397.932	1.15722	0.00045	0.00700267
ENSGALT00000020778	ENSGALG00000012730	GFOD1	1183	67.1094	30.1964	1.15214	0.0001	0.00193715
ENSGALT00000044535	ENSGALG00000028203	SPRED1	6043	56.7166	25.6017	1.14753	5e-05	0.0010426
ENSGALT00000002385	ENSGALG00000001569	RHOC	643	153.485	69.3518	1.1461	5e-05	0.0010426
ENSGALT00000001297	ENSGALG00000000883	MAPKAPK2	5058	21.3959	9.6787	1.14445	5e-05	0.0010426
ENSGALT00000020740	ENSGALG00000012702	JARID2	4955	21.0251	9.51447	1.14392	5e-05	0.0010426
ENSGALT00000039611	ENSGALG00000006035	PDE3B	3818	13.0087	5.89346	1.14229	5e-05	0.0010426
ENSGALT00000011181	ENSGALG00000006904	RNH1	2090	337.367	152.869	1.14202	5e-05	0.0010426
ENSGALT00000000700	ENSGALG00000000511	KCTD20	1299	99.3433	45.2395	1.13484	5e-05	0.0010426
ENSGALT00000021444	ENSGALG00000013136	AEBP2	1176	58.108	26.463	1.13476	0.0001	0.00193715
ENSGALT00000010502	ENSGALG00000006500	NDE1	1509	90.8485	41.3792	1.13456	5e-05	0.0010426
ENSGALT00000000915	ENSGALG00000000643	ANKS3	2099	10.7528	4.89761	1.13456	0.0002	0.00352671
ENSGALT00000027667	ENSGALG00000017126	ZDHHC20	1138	140.651	64.1032	1.13365	5e-05	0.0010426
ENSGALT00000008760	ENSGALG00000005459	FAM208A	4341	16.882	7.71878	1.12904	5e-05	0.0010426
ENSGALT00000002027	ENSGALG00000001331	ST14	2914	29.0788	13.2999	1.12855	5e-05	0.0010426
ENSGALT00000045618	ENSGALG00000026360	SOWAHC	1705	61.7564	28.2819	1.12671	5e-05	0.0010426
ENSGALT00000023691	ENSGALG00000014697	MADH2	3427	34.5328	15.8213	1.1261	5e-05	0.0010426
ENSGALT00000006887	ENSGALG00000004321	C20H20ORF111	1093	44.6223	20.4714	1.12415	5e-05	0.0010426
ENSGALT00000039077	ENSGALG00000005597	CNN3	1759	55.8513	25.6275	1.1239	5e-05	0.0010426
ENSGALT00000020256	ENSGALG00000012404	ERO1L	2189	99.9639	45.9369	1.12175	5e-05	0.0010426
ENSGALT00000012648	ENSGALG00000007799	ZNF217	5305	70.2484	32.2887	1.12144	5e-05	0.0010426
ENSGALT00000013071	ENSGALG00000008056	B4GALT5	1776	17.7173	8.14706	1.12081	0.0001	0.00193715
ENSGALT00000021849	ENSGALG00000013397	EXOC3	2882	105.36	48.5819	1.11683	5e-05	0.0010426
ENSGALT00000009924	ENSGALG00000006143	-	3237	35.2272	16.2535	1.11594	5e-05	0.0010426
ENSGALT00000009734	ENSGALG00000006043	-	2100	12.0221	5.55187	1.11464	5e-05	0.0010426
ENSGALT00000022979	ENSGALG00000014209	GPR155	4288	27.0608	12.5114	1.11296	5e-05	0.0010426
ENSGALT00000029264	ENSGALG00000012494	CD1A1	1547	14.671	6.78918	1.11166	0.0003	0.00497068
ENSGALT00000024592	ENSGALG00000015240	CPOX	5084	32.2023	14.9071	1.11117	5e-05	0.0010426
ENSGALT00000016725	ENSGALG00000010282	TMEM63B	2960	21.6962	10.075	1.10666	5e-05	0.0010426
ENSGALT00000019473	ENSGALG00000011938	TRAK1	3692	31.7086	14.7686	1.10234	5e-05	0.0010426
ENSGALT00000007417	ENSGALG00000004655	SMURF1	2550	23.3416	10.9004	1.09853	0.0002	0.00352671
ENSGALT00000018480	ENSGALG00000011326	STK16	1405	20.014	9.35162	1.09772	0.00025	0.00425634
ENSGALT00000009960	ENSGALG00000006169	LIMA1	2962	81.7009	38.1791	1.09757	5e-05	0.0010426
ENSGALT00000026917	ENSGALG00000016681	DHRSX	1630	19.4559	9.10474	1.09552	0.0003	0.00497068
ENSGALT00000022399	ENSGALG00000013795	HIVEP2	9025	26.6357	12.4657	1.09539	5e-05	0.0010426
ENSGALT00000012217	ENSGALG00000007555	CCND1	1250	34.36	16.1219	1.09171	0.00085	0.0118828
ENSGALT00000010594	ENSGALG00000006562	MCF2	3269	20.0391	9.42061	1.08892	5e-05	0.0010426
ENSGALT00000039576	ENSGALG00000001745	PSTPIP2	2586	131.341	61.7572	1.08864	5e-05	0.0010426
ENSGALT00000022517	ENSGALG00000013887	FAM210A	2516	14.3831	6.76781	1.08761	5e-05	0.0010426
ENSGALT00000045629	ENSGALG00000025759	TFDP2	7783	10.6558	5.03247	1.0823	0.00015	0.00275629
ENSGALT00000015195	ENSGALG00000009331	FBXO28	1902	24.1789	11.4218	1.08197	5e-05	0.0010426
ENSGALT00000009122	ENSGALG00000005687	CUEDC2	4817	12.2116	5.76917	1.08182	0.00015	0.00275629
ENSGALT00000045549	ENSGALG00000029142	ORMDL3	2584	10.2084	4.83517	1.07811	0.00015	0.00275629
ENSGALT00000012717	ENSGALG00000007835	PUS10	1969	10.1845	4.82843	1.07675	0.00025	0.00425634
ENSGALT00000017399	ENSGALG00000010698	RPS6KA5	5493	17.5659	8.33349	1.07578	5e-05	0.0010426
ENSGALT00000029129	ENSGALG00000000751	ARNT	2781	41.0344	19.4851	1.07446	5e-05	0.0010426
ENSGALT00000011154	ENSGALG00000006885	HRAS1	916	239.799	114.179	1.07053	5e-05	0.0010426
ENSGALT00000044058	ENSGALG00000027908	CYP2U1	2938	11.9207	5.67736	1.07017	5e-05	0.0010426
ENSGALT00000005386	ENSGALG00000003405	BSDC1	3148	29.4303	14.0166	1.07017	5e-05	0.0010426
ENSGALT00000032816	ENSGALG00000015156	NMRK1	737	30.5076	14.5969	1.06351	0.0006	0.00890829
ENSGALT00000040775	ENSGALG00000003141	SMAP2	1934	76.8102	36.7529	1.06344	5e-05	0.0010426
ENSGALT00000001016	ENSGALG00000000720	-	3503	29.8483	14.2888	1.06276	0.0001	0.00193715
ENSGALT00000023931	ENSGALG00000014824	EP4	1988	15.2912	7.32555	1.06169	0.00025	0.00425634
ENSGALT00000026527	ENSGALG00000016444	ODC1	1726	153.919	73.751	1.06144	5e-05	0.0010426
ENSGALT00000008121	ENSGALG00000005065	PLA2G4A	4594	117.302	56.3329	1.05818	0.00015	0.00275629
ENSGALT00000006654	ENSGALG00000004187	TAF9	1233	57.9502	27.9824	1.05029	0.0001	0.00193715
ENSGALT00000020294	ENSGALG00000012414	GNPNAT1	573	16.4961	7.97365	1.04881	0.00365	0.0378855
ENSGALT00000031788	ENSGALG00000019979	DYNLT1	927	14.5969	7.06505	1.04689	0.0014	0.0177898
ENSGALT00000045677	ENSGALG00000028411	-	1224	19.7416	9.55597	1.04677	0.00025	0.00425634
ENSGALT00000031308	ENSGALG00000019702	HIGD1A	1399	93.3836	45.2346	1.04574	0.0001	0.00193715
ENSGALT00000027884	ENSGALG00000017249	PCF11	7239	20.8644	10.1089	1.04541	5e-05	0.0010426
ENSGALT00000005162	ENSGALG00000003260	UTP6	4005	46.0703	22.352	1.04343	0.0001	0.00193715
ENSGALT00000020698	ENSGALG00000012685	KDM1B	2587	16.7229	8.13717	1.03923	5e-05	0.0010426
ENSGALT00000011038	ENSGALG00000006829	SMG1	12172	25.4685	12.4166	1.03645	0.0001	0.00193715
ENSGALT00000024023	ENSGALG00000014892	CEP85L	7368	29.5649	14.4156	1.03626	0.0001	0.00193715
ENSGALT00000014409	ENSGALG00000008870	ZDHHC6	4680	46.6378	22.7443	1.036	5e-05	0.0010426
ENSGALT00000003109	ENSGALG00000001998	R3HDM4	1423	20.585	10.0389	1.03599	0.0001	0.00193715
ENSGALT00000021310	ENSGALG00000013057	-	3060	76.274	37.2288	1.03477	0.0001	0.00193715
ENSGALT00000045111	ENSGALG00000027376	FUNDC2	3317	112.888	55.148	1.03351	5e-05	0.0010426
ENSGALT00000046053	ENSGALG00000027593	ZNF292	7623	10.4778	5.1231	1.03224	0.00015	0.00275629
ENSGALT00000023948	ENSGALG00000014836	LPIN2	2786	33.6475	16.4527	1.03218	0.00025	0.00425634
ENSGALT00000007391	ENSGALG00000004639	GNAI2	1384	280.39	137.104	1.03217	0.0001	0.00193715
ENSGALT00000029510	ENSGALG00000014155	OGDH	3175	30.4024	14.8872	1.03011	5e-05	0.0010426
ENSGALT00000012794	ENSGALG00000007877	PIP4K2A	1110	68.2658	33.4464	1.02931	5e-05	0.0010426
ENSGALT00000044942	ENSGALG00000027208	SHROOM4	1496	11.919	5.85575	1.02533	0.0008	0.0112985
ENSGALT00000013581	ENSGALG00000008341	FURIN	4221	14.9228	7.3361	1.02443	0.0001	0.00193715
ENSGALT00000011423	ENSGALG00000007052	PXK	1533	28.8247	14.1737	1.02409	5e-05	0.0010426
ENSGALT00000022818	ENSGALG00000014094	STK38L	1564	15.026	7.3946	1.02291	0.0006	0.00890829
ENSGALT00000037436	ENSGALG00000023023	-	1161	45.0475	22.1844	1.0219	5e-05	0.0010426
ENSGALT00000027446	ENSGALG00000016988	KIAA0226L	2292	85.479	42.1639	1.01956	0.0002	0.00352671
ENSGALT00000012259	ENSGALG00000007581	FYTTD1	2944	70.5996	34.9104	1.016	5e-05	0.0010426
ENSGALT00000021209	ENSGALG00000012992	WNK1	7700	20.7646	10.2688	1.01585	0.00015	0.00275629
ENSGALT00000020864	ENSGALG00000012788	PARP12	2178	42.4404	20.9915	1.01563	0.0001	0.00193715
ENSGALT00000021696	ENSGALG00000013286	KDM2A	4099	15.8935	7.87105	1.01381	5e-05	0.0010426
ENSGALT00000014051	ENSGALG00000008623	TOR4A	2496	16.4885	8.17635	1.01193	5e-05	0.0010426
ENSGALT00000021437	ENSGALG00000013133	YKT6	657	26.5058	13.1466	1.01162	0.00215	0.0250751
ENSGALT00000042736	ENSGALG00000028295	MFAP1	3738	24.5582	12.1818	1.01148	0.0003	0.00497068
ENSGALT00000027391	ENSGALG00000016947	ELF1	3231	37.3929	18.5576	1.01076	0.0014	0.0177898
ENSGALT00000024687	ENSGALG00000015297	FOXO3	1617	23.5456	11.7124	1.00742	0.0002	0.00352671
ENSGALT00000043769	ENSGALG00000028401	SP1	2400	25.9979	12.9706	1.00315	0.00015	0.00275629
ENSGALT00000006336	ENSGALG00000003977	TWF2	2868	196.205	98.0041	1.00144	0.0002	0.00352671
ENSGALT00000045297	ENSGALG00000028580	C15orf48	1965	119.653	59.7989	1.00067	0.0001	0.00193715
down-regulated genes
transcript_id	gene_id	gene_name	length	ALV_J3h_FPKM	NC3h_FPKM	log2(foldchange)	pvalue	qvalue
ENSGALT00000028082	ENSGALG00000017394	INSIG1	1582	19.28	277.536	-3.8475	5e-05	0.0010426
ENSGALT00000037774	ENSGALG00000015425	LPL	2323	89.7234	845.011	-3.23541	5e-05	0.0010426
ENSGALT00000041220	ENSGALG00000024369	-	607	3.92716	29.6873	-2.91829	0.0008	0.0112985
ENSGALT00000005070	ENSGALG00000003201	FBXL8	2162	3.18253	21.7929	-2.77561	0.0016	0.0197908
ENSGALT00000008363	ENSGALG00000005208	S1PR1	1140	2.54855	17.3709	-2.76892	5e-05	0.0010426
ENSGALT00000027149	ENSGALG00000016817	RASA3	4442	9.18231	61.6472	-2.74711	5e-05	0.0010426
ENSGALT00000016531	ENSGALG00000010166	VLDL	3642	7.47367	49.7547	-2.73494	5e-05	0.0010426
ENSGALT00000044208	ENSGALG00000026250	DOK2	1356	5.59224	37.1638	-2.7324	5e-05	0.0010426
ENSGALT00000038357	ENSGALG00000011207	MKP3	2506	10.2108	67.8102	-2.73141	5e-05	0.0010426
ENSGALT00000000997	ENSGALG00000000703	SLC45A3	6205	3.8339	25.3253	-2.7237	5e-05	0.0010426
ENSGALT00000010070	ENSGALG00000006229	-	666	10.3339	68.2163	-2.72273	5e-05	0.0010426
ENSGALT00000006013	ENSGALG00000003789	FAM78A	798	3.25088	20.5513	-2.66033	5e-05	0.0010426
ENSGALT00000015897	ENSGALG00000009690	CENPF	10128	2.851	17.6604	-2.63098	5e-05	0.0010426
ENSGALT00000006004	ENSGALG00000018700	PPAPDC3	1037	4.54422	28.0341	-2.62508	5e-05	0.0010426
ENSGALT00000006196	ENSGALG00000003899	RAB17	1577	9.26652	55.4978	-2.58233	5e-05	0.0010426
ENSGALT00000009304	ENSGALG00000005792	ABCG2	2109	15.6306	93.3884	-2.57887	5e-05	0.0010426
ENSGALT00000017607	ENSGALG00000010829	CDCA7	3409	3.14535	17.7607	-2.49739	5e-05	0.0010426
ENSGALT00000003699	ENSGALG00000002347	C3orf58	1290	3.47678	19.5983	-2.49491	5e-05	0.0010426
ENSGALT00000010300	ENSGALG00000006374	TBX6	2176	1.81976	10.1589	-2.48092	5e-05	0.0010426
ENSGALT00000009027	ENSGALG00000005626	TPST2	1587	3.58604	19.9695	-2.47734	5e-05	0.0010426
ENSGALT00000024118	ENSGALG00000014952	COL4A3BP	1104	30.2407	165.164	-2.44934	5e-05	0.0010426
ENSGALT00000042870	ENSGALG00000026463	DOK1	1582	7.11596	38.1477	-2.42247	0.00015	0.00275629
ENSGALT00000009065	ENSGALG00000005651	KLHL36	2011	14.0752	71.8507	-2.35185	5e-05	0.0010426
ENSGALT00000024304	ENSGALG00000015064	TTC39C	2246	3.18567	16.1901	-2.34545	5e-05	0.0010426
ENSGALT00000026078	ENSGALG00000016185	SLC37A1	1596	14.4292	73.1091	-2.34106	5e-05	0.0010426
ENSGALT00000018134	ENSGALG00000011124	ARHGAP24	2493	8.11059	41.0429	-2.33925	5e-05	0.0010426
ENSGALT00000037204	ENSGALG00000012401	GPR137C	852	19.8485	98.2298	-2.30713	5e-05	0.0010426
ENSGALT00000027606	ENSGALG00000017089	SLC46A3	4035	12.3423	59.5387	-2.27022	5e-05	0.0010426
ENSGALT00000005258	ENSGALG00000003319	ADAP2	1324	18.1642	86.6631	-2.25432	5e-05	0.0010426
ENSGALT00000023079	ENSGALG00000014267	RBM47	1794	5.77909	26.8913	-2.21822	5e-05	0.0010426
ENSGALT00000024021	ENSGALG00000014890	TNFRSF1A	2741	18.1244	83.4204	-2.20247	5e-05	0.0010426
ENSGALT00000003168	ENSGALG00000002038	DENND2C	2934	6.21616	28.4454	-2.1941	5e-05	0.0010426
ENSGALT00000043755	ENSGALG00000026258	MAF	748	2.51181	11.4133	-2.18392	5e-05	0.0010426
ENSGALT00000046035	ENSGALG00000025780	ITPRIP	1650	2.65231	11.7354	-2.14554	5e-05	0.0010426
ENSGALT00000038374	ENSGALG00000008380	DGKZ	5746	10.4038	45.8551	-2.13998	5e-05	0.0010426
ENSGALT00000011704	ENSGALG00000007234	CLCN5	3963	14.6921	63.3929	-2.10928	5e-05	0.0010426
ENSGALT00000027110	ENSGALG00000016791	SLC9A2	1989	7.94538	34.0534	-2.09961	5e-05	0.0010426
ENSGALT00000025577	ENSGALG00000015865	FAM46A	5477	5.12178	21.9312	-2.09827	5e-05	0.0010426
ENSGALT00000006852	ENSGALG00000004300	PTDSS2	3167	8.08077	33.5579	-2.05409	5e-05	0.0010426
ENSGALT00000014990	ENSGALG00000009207	TRIM2	2283	20.5206	85.2038	-2.05384	5e-05	0.0010426
ENSGALT00000000518	ENSGALG00000000378	SLC25A37	1029	2.52268	10.3463	-2.03608	5e-05	0.0010426
ENSGALT00000008832	ENSGALG00000005503	WFDC1	3101	9.00519	36.6074	-2.02331	5e-05	0.0010426
ENSGALT00000026404	ENSGALG00000016369	FBXO32	4559	16.6994	67.8242	-2.02201	5e-05	0.0010426
ENSGALT00000023500	ENSGALG00000014573	NAT10	3529	3.38848	13.5982	-2.00471	5e-05	0.0010426
ENSGALT00000019165	ENSGALG00000011732	CCR5	1433	3.17836	12.7335	-2.00228	5e-05	0.0010426
ENSGALT00000016930	ENSGALG00000010395	SIAH2	1854	13.2432	52.6762	-1.9919	5e-05	0.0010426
ENSGALT00000013664	ENSGALG00000008385	PPIP5K1	5037	2.9703	11.7643	-1.98574	5e-05	0.0010426
ENSGALT00000006275	ENSGALG00000003939	KLF2	2164	5.06685	19.9963	-1.98057	5e-05	0.0010426
ENSGALT00000015976	ENSGALG00000009825	SRGAP1	6784	2.86267	11.2861	-1.97912	5e-05	0.0010426
ENSGALT00000039625	ENSGALG00000008957	MSH6	4491	3.3755	13.1352	-1.96026	5e-05	0.0010426
ENSGALT00000011638	ENSGALG00000007186	C9orf91	1078	41.3295	160.372	-1.95618	5e-05	0.0010426
ENSGALT00000004533	ENSGALG00000002874	ZBTB38	3725	4.25558	16.4483	-1.95051	5e-05	0.0010426
ENSGALT00000019539	ENSGALG00000007142	ABCD2	6873	35.958	137.476	-1.9348	5e-05	0.0010426
ENSGALT00000014248	ENSGALG00000008759	LAMP3	1281	4.63871	17.4639	-1.91258	5e-05	0.0010426
ENSGALT00000019704	ENSGALG00000012061	GPD1L2	1688	35.364	131.87	-1.89876	5e-05	0.0010426
ENSGALT00000001206	ENSGALG00000000826	MAPK13	1098	12.1604	44.8653	-1.88341	5e-05	0.0010426
ENSGALT00000016208	ENSGALG00000009971	CDC20	1650	10.6639	38.8167	-1.86394	5e-05	0.0010426
ENSGALT00000037834	ENSGALG00000020538	MFSD7	3356	7.45878	27.0768	-1.86004	5e-05	0.0010426
ENSGALT00000017244	ENSGALG00000010595	GPR65	1681	13.5828	48.5322	-1.83716	5e-05	0.0010426
ENSGALT00000017692	ENSGALG00000010884	DDX24	2447	8.72282	30.9904	-1.82896	5e-05	0.0010426
ENSGALT00000014227	ENSGALG00000008744	MCF2L2	3441	39.0897	138.618	-1.82625	5e-05	0.0010426
ENSGALT00000039749	ENSGALG00000008439	CD36	2311	358.993	1262.94	-1.81476	5e-05	0.0010426
ENSGALT00000014841	ENSGALG00000027106	-	1166	3.96772	13.8362	-1.80206	5e-05	0.0010426
ENSGALT00000004056	ENSGALG00000002570	-	1452	18.4592	63.9345	-1.79226	5e-05	0.0010426
ENSGALT00000023485	ENSGALG00000014561	PTPN6	2689	38.3544	132.782	-1.79159	5e-05	0.0010426
ENSGALT00000013983	ENSGALG00000008589	GPR1	1053	8.94157	30.8796	-1.78805	5e-05	0.0010426
ENSGALT00000027700	ENSGALG00000017150	ARHGAP20	5518	2.96868	10.2288	-1.78474	5e-05	0.0010426
ENSGALT00000034432	ENSGALG00000021345	B3GNT9	1248	5.70225	19.5402	-1.77684	5e-05	0.0010426
ENSGALT00000016072	ENSGALG00000009887	DIEXF	2962	3.23103	11.0546	-1.77458	5e-05	0.0010426
ENSGALT00000030862	ENSGALG00000015758	PAG1	1428	12.4512	42.5371	-1.77243	5e-05	0.0010426
ENSGALT00000010981	ENSGALG00000006790	KIF11	5813	7.9263	27.0572	-1.7713	5e-05	0.0010426
ENSGALT00000024335	ENSGALG00000015086	OSBPL1A	3933	6.1864	21.0253	-1.76495	5e-05	0.0010426
ENSGALT00000014950	ENSGALG00000009176	TTBK2	3848	4.57401	15.4902	-1.75982	5e-05	0.0010426
ENSGALT00000040755	ENSGALG00000024128	NCAPH	2139	6.69818	22.5456	-1.751	5e-05	0.0010426
ENSGALT00000004688	ENSGALG00000002964	DHX37	3829	3.04559	10.207	-1.74477	5e-05	0.0010426
ENSGALT00000019090	ENSGALG00000011679	DIRC2	1347	33.8786	112.671	-1.73367	5e-05	0.0010426
ENSGALT00000008754	ENSGALG00000005505	PIK3CB	4975	81.9818	269.144	-1.715	5e-05	0.0010426
ENSGALT00000010939	ENSGALG00000006763	EXOC6	2550	27.6983	90.8948	-1.7144	5e-05	0.0010426
ENSGALT00000014555	ENSGALG00000008950	EHD4	1827	11.0948	36.0331	-1.69944	5e-05	0.0010426
ENSGALT00000042927	ENSGALG00000027891	C5ORF13	1799	9.3153	30.2425	-1.6989	5e-05	0.0010426
ENSGALT00000016742	ENSGALG00000010290	VEGFA	1240	7.51769	24.3103	-1.6932	5e-05	0.0010426
ENSGALT00000044467	ENSGALG00000027295	NUDT2	534	5.41097	17.475	-1.69134	0.00015	0.00275629
ENSGALT00000026798	ENSGALG00000016605	EFR3B	3022	24.1551	77.9792	-1.69076	5e-05	0.0010426
ENSGALT00000020569	ENSGALG00000012595	AGTPBP1	7165	5.43171	17.46	-1.68457	5e-05	0.0010426
ENSGALT00000016809	ENSGALG00000010326	FLVCR2	1857	27.5178	88.3016	-1.68207	5e-05	0.0010426
ENSGALT00000014151	ENSGALG00000008694	SELO	4973	4.33812	13.8878	-1.67867	5e-05	0.0010426
ENSGALT00000015969	ENSGALG00000009821	NENF	1883	12.4116	39.6516	-1.67569	5e-05	0.0010426
ENSGALT00000012856	ENSGALG00000028141	C15orf61	476	3.31297	10.4907	-1.66291	0.0018	0.0217115
ENSGALT00000019166	ENSGALG00000011733	CCR2	1065	35.5169	111.574	-1.65142	5e-05	0.0010426
ENSGALT00000019245	ENSGALG00000011794	DDX47	2494	5.41526	16.8593	-1.63844	5e-05	0.0010426
ENSGALT00000040104	ENSGALG00000012121	RCN1	3424	4.22897	13.1202	-1.63342	5e-05	0.0010426
ENSGALT00000011863	ENSGALG00000007331	SVIL	8398	16.8727	52.1893	-1.62906	5e-05	0.0010426
ENSGALT00000015970	ENSGALG00000009822	TMEM206	1205	9.48811	29.114	-1.61752	5e-05	0.0010426
ENSGALT00000004840	ENSGALG00000003065	NECAB3	1100	7.15479	21.9362	-1.61633	5e-05	0.0010426
ENSGALT00000035212	ENSGALG00000000769	RAB7B	1282	48.8819	149.785	-1.61552	5e-05	0.0010426
ENSGALT00000000552	ENSGALG00000000405	R3HCC1	2993	6.30131	19.2987	-1.61478	5e-05	0.0010426
ENSGALT00000021937	ENSGALG00000013457	PLEKHO1	3982	11.2888	34.5233	-1.61268	5e-05	0.0010426
ENSGALT00000007729	ENSGALG00000004842	NT5M	699	6.34263	19.3365	-1.60817	5e-05	0.0010426
ENSGALT00000022169	ENSGALG00000013626	GMNN	1204	4.87055	14.7879	-1.60226	5e-05	0.0010426
ENSGALT00000004784	ENSGALG00000003026	MKL2	3497	8.76965	26.3917	-1.58949	5e-05	0.0010426
ENSGALT00000043356	ENSGALG00000025996	MKI67	7855	13.0283	39.0287	-1.58289	5e-05	0.0010426
ENSGALT00000005672	ENSGALG00000003584	KPNA2	2070	52.8233	157.321	-1.57446	5e-05	0.0010426
ENSGALT00000007232	ENSGALG00000004542	ZMYND8	3562	6.43822	19.155	-1.57299	5e-05	0.0010426
ENSGALT00000021889	ENSGALG00000013420	FOXM1	3284	3.91004	11.6029	-1.56923	5e-05	0.0010426
ENSGALT00000036922	ENSGALG00000015249	TTF2	3676	3.45213	10.1908	-1.56171	5e-05	0.0010426
ENSGALT00000000092	ENSGALG00000000067	SPR	1657	3.94881	11.6267	-1.55795	5e-05	0.0010426
ENSGALT00000016147	ENSGALG00000009932	THADA	6677	4.4395	13.0437	-1.55488	5e-05	0.0010426
ENSGALT00000019224	ENSGALG00000011778	ITGB5	3013	141.472	413.155	-1.54617	5e-05	0.0010426
ENSGALT00000025844	ENSGALG00000016042	CHAF1B	2624	3.71116	10.7936	-1.54023	5e-05	0.0010426
ENSGALT00000024191	ENSGALG00000015000	LYAR	2309	4.02431	11.6728	-1.53633	5e-05	0.0010426
ENSGALT00000032676	ENSGALG00000020482	LPXN	1352	6.69365	19.3312	-1.53007	5e-05	0.0010426
ENSGALT00000014757	ENSGALG00000009068	ITPKB	2410	5.68909	16.4291	-1.52998	5e-05	0.0010426
ENSGALT00000036936	ENSGALG00000022882	ZADH2	1797	4.2427	12.2427	-1.52887	5e-05	0.0010426
ENSGALT00000037150	ENSGALG00000015765	POLR1A	5134	10.4809	30.2164	-1.52757	5e-05	0.0010426
ENSGALT00000000225	ENSGALG00000000169	PCNA	807	150.66	433.063	-1.52328	5e-05	0.0010426
ENSGALT00000004856	ENSGALG00000003074	HOMER3	3857	23.9853	68.925	-1.52288	5e-05	0.0010426
ENSGALT00000001149	ENSGALG00000000791	-	1901	9.28618	26.6185	-1.51927	5e-05	0.0010426
ENSGALT00000024254	ENSGALG00000015038	CHD1L	2971	3.78682	10.8505	-1.5187	5e-05	0.0010426
ENSGALT00000026970	ENSGALG00000016713	PLA2G7	4903	23.3725	66.7658	-1.5143	5e-05	0.0010426
ENSGALT00000027509	ENSGALG00000017025	CKAP2	2749	6.88076	19.6293	-1.51237	5e-05	0.0010426
ENSGALT00000013438	ENSGALG00000008257	MERTK	5197	46.4848	132.387	-1.50992	5e-05	0.0010426
ENSGALT00000001841	ENSGALG00000001213	MSL2	1518	3.58778	10.2124	-1.50917	5e-05	0.0010426
ENSGALT00000022073	ENSGALG00000013480	MTHFD2	1650	12.6998	36.0158	-1.50383	5e-05	0.0010426
ENSGALT00000012043	ENSGALG00000007443	TMLHE	4099	6.10396	17.2709	-1.50053	5e-05	0.0010426
ENSGALT00000007951	ENSGALG00000004959	IRS1	2493	3.79554	10.6734	-1.49165	5e-05	0.0010426
ENSGALT00000000184	ENSGALG00000000132	ARHGAP25	3532	17.0887	47.9622	-1.48885	5e-05	0.0010426
ENSGALT00000019702	ENSGALG00000012060	MLH1	2382	4.41244	12.2942	-1.47833	5e-05	0.0010426
ENSGALT00000040518	ENSGALG00000004838	BUB1B	3533	4.66339	12.9889	-1.47783	5e-05	0.0010426
ENSGALT00000017734	ENSGALG00000010903	RASGEF1B	2875	27.4054	76.2497	-1.47627	5e-05	0.0010426
ENSGALT00000012620	ENSGALG00000007779	ADCY9	4461	5.01456	13.946	-1.47566	5e-05	0.0010426
ENSGALT00000033740	ENSGALG00000020995	-	704	18.7224	51.5886	-1.46228	5e-05	0.0010426
ENSGALT00000010271	ENSGALG00000006354	GAL3ST2	1408	7.47434	20.5711	-1.4606	5e-05	0.0010426
ENSGALT00000018725	ENSGALG00000011488	CMTM7	3339	16.8121	46.2681	-1.46052	5e-05	0.0010426
ENSGALT00000025237	ENSGALG00000015652	MFSD10	1969	4.45313	12.2518	-1.46011	5e-05	0.0010426
ENSGALT00000015057	ENSGALG00000009252	PLD1	7842	3.77943	10.3933	-1.45941	5e-05	0.0010426
ENSGALT00000024400	ENSGALG00000015120	QTRTD1	2071	22.1136	60.763	-1.45826	5e-05	0.0010426
ENSGALT00000044383	ENSGALG00000026285	FITM2	3422	5.49934	15.0732	-1.45466	5e-05	0.0010426
ENSGALT00000013377	ENSGALG00000008218	DDB2	2944	5.3549	14.6249	-1.4495	5e-05	0.0010426
ENSGALT00000004530	ENSGALG00000002873	RSL1D1	3047	5.36057	14.5869	-1.44421	5e-05	0.0010426
ENSGALT00000007684	ENSGALG00000004813	IARS	5557	10.4366	28.2452	-1.43635	5e-05	0.0010426
ENSGALT00000024904	ENSGALG00000015440	RCSD1	3354	14.0098	37.7559	-1.43027	5e-05	0.0010426
ENSGALT00000000053	ENSGALG00000000040	FAM195A	916	6.59053	17.7434	-1.42881	5e-05	0.0010426
ENSGALT00000006155	ENSGALG00000015420	MINA	3311	4.11785	11.0828	-1.42836	5e-05	0.0010426
ENSGALT00000010875	ENSGALG00000006723	-	2158	4.32777	11.6439	-1.42788	5e-05	0.0010426
ENSGALT00000027810	ENSGALG00000017204	SESN3	1641	10.5585	28.314	-1.42311	5e-05	0.0010426
ENSGALT00000030449	ENSGALG00000019231	CD200R1A	2803	32.5285	86.9883	-1.41912	5e-05	0.0010426
ENSGALT00000035146	ENSGALG00000001561	MXRA8	1717	12.2329	32.6785	-1.41757	5e-05	0.0010426
ENSGALT00000039934	ENSGALG00000006916	GDE1	1009	4.24306	11.3037	-1.41362	0.00035	0.00566168
ENSGALT00000003950	ENSGALG00000002505	-	475	7.79448	20.7485	-1.41249	0.0009	0.0124495
ENSGALT00000022178	ENSGALG00000013632	ACOT13	1017	26.1691	69.6231	-1.4117	5e-05	0.0010426
ENSGALT00000020248	ENSGALG00000012400	TXNDC16	7412	10.1402	26.9635	-1.41092	5e-05	0.0010426
ENSGALT00000016239	ENSGALG00000009995	AKAP6	7334	5.02188	13.3359	-1.40901	5e-05	0.0010426
ENSGALT00000014169	ENSGALG00000008707	CSRP2BP	4313	4.16081	11.0407	-1.4079	5e-05	0.0010426
ENSGALT00000016223	ENSGALG00000009982	ZNF827	3414	8.03705	21.2519	-1.40285	5e-05	0.0010426
ENSGALT00000017488	ENSGALG00000010750	SAP30	563	17.8276	47.0527	-1.40016	5e-05	0.0010426
ENSGALT00000009221	ENSGALG00000005739	SCD	1420	9.36521	24.6451	-1.39592	5e-05	0.0010426
ENSGALT00000002494	ENSGALG00000001632	MIS12	633	7.3861	19.1538	-1.37474	5e-05	0.0010426
ENSGALT00000044413	ENSGALG00000027872	FAM47E-STBD1	1575	4.14774	10.6912	-1.36603	5e-05	0.0010426
ENSGALT00000026391	ENSGALG00000016360	ANXA13	1203	12.3099	31.7117	-1.3652	5e-05	0.0010426
ENSGALT00000015418	ENSGALG00000020251	FNIP2	3408	7.3845	18.8715	-1.35364	5e-05	0.0010426
ENSGALT00000006272	ENSGALG00000003937	GEMIN5	4587	6.6524	16.9839	-1.35222	5e-05	0.0010426
ENSGALT00000002925	ENSGALG00000001889	CARD9	1686	26.2534	66.9821	-1.35127	5e-05	0.0010426
ENSGALT00000044647	ENSGALG00000025751	NMRK2	972	25.204	64.2167	-1.34929	5e-05	0.0010426
ENSGALT00000002576	ENSGALG00000001684	SEC14L1	3239	40.7302	103.615	-1.34706	5e-05	0.0010426
ENSGALT00000042683	ENSGALG00000008705	TRABD	5016	10.3364	26.2547	-1.34484	5e-05	0.0010426
ENSGALT00000032587	ENSGALG00000009978	-	504	12.6912	32.1878	-1.34269	5e-05	0.0010426
ENSGALT00000016607	ENSGALG00000010214	JADE1	3079	5.87895	14.895	-1.3412	5e-05	0.0010426
ENSGALT00000014372	ENSGALG00000008844	SLC31A1	1895	24.3961	61.2972	-1.32917	5e-05	0.0010426
ENSGALT00000016875	ENSGALG00000010362	SUCNR1	954	66.4634	165.726	-1.31817	5e-05	0.0010426
ENSGALT00000044078	ENSGALG00000027347	ALG10	1449	4.24273	10.5279	-1.31115	0.00055	0.00827552
ENSGALT00000019108	ENSGALG00000011687	-	858	18.3192	45.3687	-1.30834	5e-05	0.0010426
ENSGALT00000007817	ENSGALG00000004897	GTSE1	2536	6.32673	15.649	-1.30654	5e-05	0.0010426
ENSGALT00000022584	ENSGALG00000019967	MTFR2	1827	5.17745	12.8051	-1.3064	5e-05	0.0010426
ENSGALT00000004392	ENSGALG00000002781	BRCA1	5560	6.78113	16.7698	-1.30627	5e-05	0.0010426
ENSGALT00000021093	ENSGALG00000012932	FGD4	2668	21.7536	53.6119	-1.3013	5e-05	0.0010426
ENSGALT00000024240	ENSGALG00000015030	NPC1	4401	79.6614	196.179	-1.30021	5e-05	0.0010426
ENSGALT00000027655	ENSGALG00000017118	MIPEP	4176	4.38643	10.7709	-1.29602	5e-05	0.0010426
ENSGALT00000001294	ENSGALG00000000880	GINS3	698	4.55651	11.1631	-1.29273	0.0021	0.0245931
ENSGALT00000000261	ENSGALG00000000195	SVCT2	2126	210.012	513.54	-1.29001	5e-05	0.0010426
ENSGALT00000003564	ENSGALG00000002272	NOC4L	3356	4.25377	10.3889	-1.28823	5e-05	0.0010426
ENSGALT00000016090	ENSGALG00000009896	TRERF1	3912	4.66621	11.3905	-1.28751	5e-05	0.0010426
ENSGALT00000018958	ENSGALG00000011608	INF2	5164	42.7638	104.051	-1.28283	5e-05	0.0010426
ENSGALT00000009612	ENSGALG00000005977	KIAA1107	5757	19.6879	47.7101	-1.27699	5e-05	0.0010426
ENSGALT00000043965	ENSGALG00000026958	FPGT	1752	7.34748	17.7704	-1.27415	5e-05	0.0010426
ENSGALT00000018808	ENSGALG00000011535	NOD1	3005	27.7605	67.0362	-1.27191	5e-05	0.0010426
ENSGALT00000018254	ENSGALG00000011196	COQ2	1078	4.29372	10.3511	-1.26948	0.0007	0.0101168
ENSGALT00000001189	ENSGALG00000000816	-	3225	5.51607	13.2973	-1.26942	5e-05	0.0010426
ENSGALT00000003192	ENSGALG00000002053	POR	2987	109.058	261.999	-1.26447	0.00035	0.00566168
ENSGALT00000012340	ENSGALG00000007625	FADD	650	59.9788	143.538	-1.25891	5e-05	0.0010426
ENSGALT00000023973	ENSGALG00000014855	GHR	2468	6.53355	15.634	-1.25875	5e-05	0.0010426
ENSGALT00000019399	ENSGALG00000011889	PRKCH	3092	20.9525	50.123	-1.25835	5e-05	0.0010426
ENSGALT00000020783	ENSGALG00000012734	NT5DC3	1641	10.9293	26.1241	-1.25718	5e-05	0.0010426
ENSGALT00000027677	ENSGALG00000017133	N6AMT2	2116	5.50063	13.144	-1.25673	5e-05	0.0010426
ENSGALT00000039730	ENSGALG00000007456	CGTHBA	2498	4.62013	11.0124	-1.25312	0.0005	0.00764434
ENSGALT00000013400	ENSGALG00000008233	BUB1	4909	7.03698	16.6785	-1.24496	5e-05	0.0010426
ENSGALT00000023830	ENSGALG00000014770	EPB41L3	5357	14.1675	33.5519	-1.24381	5e-05	0.0010426
ENSGALT00000038198	ENSGALG00000010681	CPT2	2649	18.9678	44.8985	-1.24312	5e-05	0.0010426
ENSGALT00000023302	ENSGALG00000014425	NCAPG	3490	5.42942	12.8276	-1.24038	5e-05	0.0010426
ENSGALT00000000338	ENSGALG00000000258	HEATR1	7497	5.77336	13.6219	-1.23845	5e-05	0.0010426
ENSGALT00000005779	ENSGALG00000003645	PITPNM2	4247	4.52102	10.6548	-1.23678	5e-05	0.0010426
ENSGALT00000026572	ENSGALG00000016468	GEN1	3047	5.50792	12.9774	-1.23642	5e-05	0.0010426
ENSGALT00000006575	ENSGALG00000004132	UHRF1	3061	17.4265	40.96	-1.23293	5e-05	0.0010426
ENSGALT00000017540	ENSGALG00000010785	ACOT11	2184	9.496	22.3051	-1.23198	5e-05	0.0010426
ENSGALT00000011312	ENSGALG00000006982	EEF2K	2351	29.3414	68.9126	-1.23183	5e-05	0.0010426
ENSGALT00000017724	ENSGALG00000010900	SPC25	1543	18.096	42.3696	-1.22736	5e-05	0.0010426
ENSGALT00000040234	ENSGALG00000006086	FAM13B	2770	22.0827	51.6759	-1.22658	5e-05	0.0010426
ENSGALT00000005513	ENSGALG00000003485	CCND3	2230	13.6814	32.0005	-1.22588	5e-05	0.0010426
ENSGALT00000025418	ENSGALG00000015762	LYRM2	753	6.47416	15.0749	-1.21938	0.0006	0.00890829
ENSGALT00000009962	ENSGALG00000006171	SIRPB2	855	68.0978	158.245	-1.21648	0.00015	0.00275629
ENSGALT00000022595	ENSGALG00000013941	PDE7B	2266	23.0765	53.6038	-1.21591	5e-05	0.0010426
ENSGALT00000019424	ENSGALG00000011901	KIF15	5432	5.92777	13.7394	-1.21276	5e-05	0.0010426
ENSGALT00000014171	ENSGALG00000008709	MCOLN3	2910	15.5507	36.0079	-1.21133	5e-05	0.0010426
ENSGALT00000032744	ENSGALG00000004516	RAD51A	1389	9.11897	21.1082	-1.21086	5e-05	0.0010426
ENSGALT00000037366	ENSGALG00000014887	ASF1A	794	11.8251	27.3567	-1.21004	0.0015	0.0187898
ENSGALT00000038068	ENSGALG00000011566	GYPC	847	49.0458	113.341	-1.20847	5e-05	0.0010426
ENSGALT00000012745	ENSGALG00000007848	PTS	771	12.8961	29.7072	-1.20388	0.00015	0.00275629
ENSGALT00000006688	ENSGALG00000004203	PSMG3	1109	4.80113	11.0434	-1.20175	0.0004	0.00633513
ENSGALT00000012358	ENSGALG00000007638	HMOX2	970	23.0337	52.9692	-1.20141	5e-05	0.0010426
ENSGALT00000004070	ENSGALG00000002583	PIK3CD	6725	9.92233	22.8107	-1.20096	5e-05	0.0010426
ENSGALT00000007448	ENSGALG00000004673	C10orf54	4229	11.5964	26.6498	-1.20045	5e-05	0.0010426
ENSGALT00000000326	ENSGALG00000000247	WDR36	3407	11.4641	26.3109	-1.19854	5e-05	0.0010426
ENSGALT00000010301	ENSGALG00000006375	TM4SF19	663	94.2766	216.179	-1.19726	5e-05	0.0010426
ENSGALT00000007431	ENSGALG00000004664	ZDHHC12	2479	6.18292	14.1715	-1.19663	5e-05	0.0010426
ENSGALT00000015423	ENSGALG00000020249	RAPGEF2	7363	39.6779	90.8471	-1.1951	5e-05	0.0010426
ENSGALT00000032243	ENSGALG00000028322	-	810	9.22514	21.1102	-1.1943	0.0002	0.00352671
ENSGALT00000020072	ENSGALG00000012282	L2HGDH	1329	14.0033	32.0096	-1.19274	5e-05	0.0010426
ENSGALT00000023493	ENSGALG00000014568	EMG1	927	6.15336	14.052	-1.19133	0.0007	0.0101168
ENSGALT00000020448	ENSGALG00000012518	-	5466	12.8116	29.2464	-1.1908	5e-05	0.0010426
ENSGALT00000021369	ENSGALG00000013091	EPS8	2516	4.77694	10.9038	-1.19067	5e-05	0.0010426
ENSGALT00000019689	ENSGALG00000012052	SNX4	3170	28.9079	65.8055	-1.18675	5e-05	0.0010426
ENSGALT00000005203	ENSGALG00000003288	TARS	2463	23.5551	53.5704	-1.18539	5e-05	0.0010426
ENSGALT00000039833	ENSGALG00000023781	TREM-A1	821	98.1795	223.105	-1.18423	5e-05	0.0010426
ENSGALT00000022274	ENSGALG00000019514	CNDP2	2088	467.071	1061.07	-1.1838	0.0004	0.00633513
ENSGALT00000028046	ENSGALG00000017362	HAVCR1	871	49.0605	111.18	-1.18026	5e-05	0.0010426
ENSGALT00000004133	ENSGALG00000002624	BMS1	4956	6.9676	15.7799	-1.17935	5e-05	0.0010426
ENSGALT00000010949	ENSGALG00000029077	CBL	2666	31.3063	70.8702	-1.17873	5e-05	0.0010426
ENSGALT00000004808	ENSGALG00000003039	SRM	1792	6.34931	14.3642	-1.17781	5e-05	0.0010426
ENSGALT00000033408	ENSGALG00000008493	METTL21A	859	7.35635	16.6389	-1.1775	0.0009	0.0124495
ENSGALT00000013848	ENSGALG00000008501	KLF7	928	7.08718	16.0227	-1.17683	0.0005	0.00764434
ENSGALT00000014184	ENSGALG00000008716	FLRT3	1944	9.51709	21.5052	-1.17609	0.0013	0.0167671
ENSGALT00000043488	ENSGALG00000028037	FOS	1078	5.71087	12.8888	-1.17434	0.0007	0.0101168
ENSGALT00000006485	ENSGALG00000004079	ENOX2	3227	7.25151	16.3492	-1.17286	5e-05	0.0010426
ENSGALT00000021101	ENSGALG00000012936	KIAA1551	7593	7.15692	16.1074	-1.17031	5e-05	0.0010426
ENSGALT00000024745	ENSGALG00000015331	GNE	4300	15.6363	35.1651	-1.16924	5e-05	0.0010426
ENSGALT00000005964	ENSGALG00000003757	POMT1	2610	4.61077	10.3681	-1.16907	5e-05	0.0010426
ENSGALT00000026589	ENSGALG00000016480	SDC1	3032	42.2752	95.0385	-1.1687	5e-05	0.0010426
ENSGALT00000008188	ENSGALG00000005107	-	5072	5.65057	12.6844	-1.16659	5e-05	0.0010426
ENSGALT00000000227	ENSGALG00000000171	TMEM230	2206	12.3602	27.7326	-1.16588	5e-05	0.0010426
ENSGALT00000022998	ENSGALG00000014222	NUP50	5420	38.6119	86.5552	-1.16457	5e-05	0.0010426
ENSGALT00000029550	ENSGALG00000005596	KIAA1609	3743	8.05155	18.0298	-1.16304	5e-05	0.0010426
ENSGALT00000006531	ENSGALG00000004106	DHCR7	2484	7.39837	16.5534	-1.16185	0.0001	0.00193715
ENSGALT00000002811	ENSGALG00000001817	CTCF	3858	9.06716	20.2859	-1.16176	5e-05	0.0010426
ENSGALT00000040222	ENSGALG00000023909	-	1642	69.5581	155.526	-1.16087	5e-05	0.0010426
ENSGALT00000019698	ENSGALG00000012059	OSBPL11	4257	48.7705	108.988	-1.16009	5e-05	0.0010426
ENSGALT00000025213	ENSGALG00000017706	-	3962	4.95347	11.0423	-1.15653	5e-05	0.0010426
ENSGALT00000004992	ENSGALG00000003154	TXNDC11	3341	12.376	27.5845	-1.15631	5e-05	0.0010426
ENSGALT00000015070	ENSGALG00000002326	-	6331	13.3431	29.7282	-1.15574	5e-05	0.0010426
ENSGALT00000039025	ENSGALG00000002489	PPP1R26	2580	6.79317	15.1342	-1.15565	0.00015	0.00275629
ENSGALT00000000542	ENSGALG00000000397	IPO9	5295	6.50807	14.4876	-1.15452	5e-05	0.0010426
ENSGALT00000004585	ENSGALG00000002906	TARDBP	2725	8.62659	19.1562	-1.15095	5e-05	0.0010426
ENSGALT00000018874	ENSGALG00000011571	AGPAT4	1187	20.4067	45.3113	-1.15083	5e-05	0.0010426
ENSGALT00000017131	ENSGALG00000010522	ALDH18A1	3964	5.38848	11.9073	-1.1439	0.0001	0.00193715
ENSGALT00000025589	ENSGALG00000015874	TTK	3034	8.15593	18.0218	-1.14382	5e-05	0.0010426
ENSGALT00000026832	ENSGALG00000016624	ELP3	2076	5.10157	11.2547	-1.14151	0.00035	0.00566168
ENSGALT00000032623	ENSGALG00000020449	COX16	554	10.8833	23.9522	-1.13804	0.00095	0.0130134
ENSGALT00000026845	ENSGALG00000016630	EXTL3	3956	15.9089	34.9479	-1.13537	5e-05	0.0010426
ENSGALT00000004153	ENSGALG00000002637	RBP7	658	421.833	925.68	-1.13384	5e-05	0.0010426
ENSGALT00000005301	ENSGALG00000003349	TAPP2	1597	19.4401	42.5993	-1.1318	5e-05	0.0010426
ENSGALT00000024417	ENSGALG00000015132	CDH2	3203	28.3733	62.159	-1.13143	5e-05	0.0010426
ENSGALT00000024370	ENSGALG00000015104	HRH4	606	15.127	33.0023	-1.12544	0.00175	0.0212444
ENSGALT00000023578	ENSGALG00000014627	FRMD4B	5059	22.8336	49.7167	-1.12257	5e-05	0.0010426
ENSGALT00000002426	ENSGALG00000001600	GGA.16412	5853	5.52722	12.0307	-1.1221	0.0001	0.00193715
ENSGALT00000004399	ENSGALG00000002786	PSTPIP1	1366	30.9305	67.3157	-1.12191	5e-05	0.0010426
ENSGALT00000020311	ENSGALG00000012426	DDHD1	2994	32.5203	70.7006	-1.12038	5e-05	0.0010426
ENSGALT00000032997	ENSGALG00000009553	SMC4	3983	12.5336	27.1567	-1.11551	5e-05	0.0010426
ENSGALT00000026300	ENSGALG00000016302	ASAP1	8073	28.0224	60.4821	-1.10993	5e-05	0.0010426
ENSGALT00000007301	ENSGALG00000004589	OPHN1	4467	14.5761	31.4363	-1.10883	5e-05	0.0010426
ENSGALT00000014167	ENSGALG00000008705	TRABD	3996	11.3943	24.5694	-1.10855	0.00345	0.0362863
ENSGALT00000009864	ENSGALG00000006110	PLK1	1817	14.1764	30.5407	-1.10724	5e-05	0.0010426
ENSGALT00000008128	ENSGALG00000005071	MPP1	2583	126.464	271.996	-1.10486	5e-05	0.0010426
ENSGALT00000018404	ENSGALG00000011280	EEA1	4258	24.3648	52.3121	-1.10235	5e-05	0.0010426
ENSGALT00000019819	ENSGALG00000012131	ELOVL6	712	4.91465	10.5391	-1.10059	0.0036	0.0374988
ENSGALT00000023723	ENSGALG00000014712	SLC38A9	1662	6.4494	13.8261	-1.10016	0.00015	0.00275629
ENSGALT00000007013	ENSGALG00000004398	CARD11	4172	11.6495	24.9623	-1.09948	5e-05	0.0010426
ENSGALT00000018196	ENSGALG00000011162	CYP46A1	2872	7.22324	15.4587	-1.0977	5e-05	0.0010426
ENSGALT00000033786	ENSGALG00000021021	ARL4C	579	211.115	451.734	-1.09744	5e-05	0.0010426
ENSGALT00000043040	ENSGALG00000026776	C12orf5	1982	7.83613	16.74	-1.09509	5e-05	0.0010426
ENSGALT00000026596	ENSGALG00000016486	HS1BP3	2401	6.73478	14.3782	-1.09418	5e-05	0.0010426
ENSGALT00000028001	ENSGALG00000017327	P2RY3	1163	12.8422	27.4031	-1.09345	5e-05	0.0010426
ENSGALT00000002032	ENSGALG00000001332	RBL1	5667	6.33689	13.4733	-1.08826	5e-05	0.0010426
ENSGALT00000023605	ENSGALG00000014645	MEF2C	1838	17.0996	36.3344	-1.08738	5e-05	0.0010426
ENSGALT00000011358	ENSGALG00000007023	PRKAR2A	1693	16.3811	34.7768	-1.08609	0.0001	0.00193715
ENSGALT00000026678	ENSGALG00000016531	ASXL2	5409	11.8779	25.1823	-1.08412	0.00035	0.00566168
ENSGALT00000013462	ENSGALG00000008270	CALHM2	1512	9.06928	19.2168	-1.08331	5e-05	0.0010426
ENSGALT00000003688	ENSGALG00000002338	ASPM	10542	7.56493	16.0182	-1.08231	5e-05	0.0010426
ENSGALT00000006863	ENSGALG00000004310	TTYH3	1553	82.241	174.056	-1.08162	5e-05	0.0010426
ENSGALT00000008412	ENSGALG00000005236	FARSB	1887	19.7406	41.7683	-1.08124	5e-05	0.0010426
ENSGALT00000040808	ENSGALG00000024159	-	1496	18.0056	38.0026	-1.07765	5e-05	0.0010426
ENSGALT00000016269	ENSGALG00000010016	SOCS5	3054	9.62718	20.3021	-1.07644	0.0001	0.00193715
ENSGALT00000022130	ENSGALG00000013603	MYCT1	534	19.7505	41.6394	-1.07606	0.0005	0.00764434
ENSGALT00000016032	ENSGALG00000009858	SLC30A1	1374	38.549	81.1996	-1.07478	0.0001	0.00193715
ENSGALT00000006591	ENSGALG00000004144	-	2533	13.4401	28.2561	-1.07202	5e-05	0.0010426
ENSGALT00000003152	ENSGALG00000002028	GPRC5B	3894	5.99544	12.6	-1.07149	0.0007	0.0101168
ENSGALT00000006501	ENSGALG00000004087	THSD4	3157	11.5656	24.2946	-1.0708	5e-05	0.0010426
ENSGALT00000010602	ENSGALG00000006567	UBASH3B	1791	135.354	284.156	-1.06994	5e-05	0.0010426
ENSGALT00000001983	ENSGALG00000001301	CLTCL1	6242	7.13045	14.9683	-1.06984	0.0001	0.00193715
ENSGALT00000008859	ENSGALG00000005522	DYNLL2	2170	6.26728	13.1511	-1.06927	0.0001	0.00193715
ENSGALT00000005114	ENSGALG00000003231	KIF20A	4373	11.2487	23.5844	-1.06808	0.0009	0.0124495
ENSGALT00000006929	ENSGALG00000004342	ORC6	880	5.6553	11.857	-1.06806	0.0022	0.0255192
ENSGALT00000033524	ENSGALG00000007768	AURKA	1260	16.9883	35.4808	-1.0625	0.00015	0.00275629
ENSGALT00000017413	ENSGALG00000010704	GLCCI1	4023	8.38619	17.5116	-1.06222	5e-05	0.0010426
ENSGALT00000007487	ENSGALG00000004700	NCF2	1569	12.7917	26.6935	-1.06128	0.00015	0.00275629
ENSGALT00000027510	ENSGALG00000017026	VPS36	3282	10.2467	21.3725	-1.0606	5e-05	0.0010426
ENSGALT00000006667	ENSGALG00000004195	KIF4A	4420	12.656	26.3233	-1.05652	5e-05	0.0010426
ENSGALT00000038606	ENSGALG00000009362	ITGA6	3179	60.1249	124.983	-1.05569	5e-05	0.0010426
ENSGALT00000015989	ENSGALG00000009836	ELMOD2	894	5.44656	11.32	-1.05546	0.0026	0.0291246
ENSGALT00000034655	ENSGALG00000021461	MILR1	960	21.7615	45.2282	-1.05545	5e-05	0.0010426
ENSGALT00000017218	ENSGALG00000010580	STRN	2719	16.13	33.5235	-1.05543	0.00015	0.00275629
ENSGALT00000017553	ENSGALG00000010793	SLC24A4	5477	5.5075	11.4196	-1.05204	0.0001	0.00193715
ENSGALT00000006168	ENSGALG00000003879	MFSD2A	1873	16.8842	34.8688	-1.04626	0.0002	0.00352671
ENSGALT00000009622	ENSGALG00000005983	SMARCB1	1562	12.427	25.6598	-1.04603	0.00035	0.00566168
ENSGALT00000027111	ENSGALG00000016792	MFSD9	2531	8.22538	16.967	-1.04458	0.00015	0.00275629
ENSGALT00000007326	ENSGALG00000004604	CCBL1	1841	7.77507	16.0123	-1.04225	5e-05	0.0010426
ENSGALT00000003307	ENSGALG00000002118	CO6	1278	32.7666	67.4042	-1.04061	5e-05	0.0010426
ENSGALT00000007119	ENSGALG00000004471	AP5Z1	2894	4.94191	10.1531	-1.03877	0.00025	0.00425634
ENSGALT00000015553	ENSGALG00000009554	KLHL2	1779	5.71151	11.721	-1.03715	0.00055	0.00827552
ENSGALT00000010135	ENSGALG00000006271	RACGAP1	2257	10.9508	22.4593	-1.03628	5e-05	0.0010426
ENSGALT00000039198	ENSGALG00000003326	AMACR	1897	6.59012	13.4979	-1.03436	0.0003	0.00497068
ENSGALT00000009723	ENSGALG00000006037	MCM2	3629	16.3921	33.3651	-1.02534	5e-05	0.0010426
ENSGALT00000026088	ENSGALG00000016187	WDR4	2156	8.1801	16.6466	-1.02504	0.00015	0.00275629
ENSGALT00000006114	ENSGALG00000003849	TRPM1	4744	13.4257	27.2695	-1.02228	0.0001	0.00193715
ENSGALT00000045761	ENSGALG00000026695	NMNAT1	3088	7.89957	16.0173	-1.01978	5e-05	0.0010426
ENSGALT00000009633	ENSGALG00000005990	MGLL	5099	34.7869	70.5174	-1.01944	0.0001	0.00193715
ENSGALT00000009621	ENSGALG00000005982	KLHL13	3717	14.8121	29.8551	-1.01121	0.0002	0.00352671
ENSGALT00000010562	ENSGALG00000006538	TBC1D12	3795	19.2696	38.8281	-1.01077	0.0002	0.00352671
ENSGALT00000003339	ENSGALG00000002137	PGAM5	2321	18.4756	37.1642	-1.0083	5e-05	0.0010426
ENSGALT00000019144	ENSGALG00000011715	HSP70	1905	173.571	349.049	-1.0079	0.00015	0.00275629
ENSGALT00000004610	ENSGALG00000002921	LANCL1	1203	7.30684	14.6929	-1.0078	0.001	0.0135806
ENSGALT00000013978	ENSGALG00000008584	NUSAP1	2430	17.7531	35.5711	-1.00263	0.00015	0.00275629
ENSGALT00000040739	ENSGALG00000004713	LAS1L	2081	11.1983	22.4303	-1.00217	0.0003	0.00497068
ENSGALT00000030889	ENSGALG00000015525	SGK3	4271	45.1604	90.3817	-1.00097	0.0001	0.00193715

## Sheet: 36 h DEGs
up-regulated genes
transcript_id	gene_id	gene_name	length	ALV_J36h_FPKM	NC36h_FPKM	log2(foldchange)	pvalue	qvalue
ENSGALT00000032399	ENSGALG00000020316	IL13RA2	1493	80.9152	0.259618	8.28388	5e-05	0.0010426
ENSGALT00000040488	ENSGALG00000024011	EX-FABP	711	15805	51.4835	8.26205	5e-05	0.0010426
ENSGALT00000022711	ENSGALG00000024272	-	587	103.623	1.05267	6.62114	5e-05	0.0010426
ENSGALT00000016196	ENSGALG00000009963	LYZ	624	5524.5	62.4031	6.46808	5e-05	0.0010426
ENSGALT00000010127	ENSGALG00000027716	HPS5	552	3600.15	52.3945	6.1025	5e-05	0.0010426
ENSGALT00000000109	ENSGALG00000000081	IL4I1	1578	23.0818	0.794182	4.86114	5e-05	0.0010426
ENSGALT00000027770	ENSGALG00000017184	MMP7	857	76.752	4.11625	4.2208	5e-05	0.0010426
ENSGALT00000013363	ENSGALG00000008206	TESC	853	10.6421	0.692432	3.94197	5e-05	0.0010426
ENSGALT00000044226	ENSGALG00000026768	SLCO4C1	5871	18.5554	1.44821	3.67949	5e-05	0.0010426
ENSGALT00000020990	ENSGALG00000019553	SERPINB10	2077	105.529	8.88448	3.57022	5e-05	0.0010426
ENSGALT00000023014	ENSGALG00000014233	FBLN1	3345	29.3618	2.54762	3.52672	5e-05	0.0010426
ENSGALT00000011551	ENSGALG00000007129	ALDH6	4208	23.8766	2.39192	3.31936	5e-05	0.0010426
ENSGALT00000004163	ENSGALG00000002643	SELP	3067	22.9002	2.34395	3.28835	5e-05	0.0010426
ENSGALT00000003855	ENSGALG00000023622	AVD(Avidin)	582	40131.2	4252.77	3.23825	5e-05	0.0010426
ENSGALT00000043264	ENSGALG00000027786	SOCS3	716	18.5731	2.10186	3.14348	5e-05	0.0010426
ENSGALT00000046220	ENSGALG00000027419	-	1166	11.3837	1.29405	3.13701	5e-05	0.0010426
ENSGALT00000044379	ENSGALG00000026781	ALOX5AP	2899	34.1402	3.97542	3.10229	5e-05	0.0010426
ENSGALT00000014246	ENSGALG00000008757	CNRIP1	1908	22.5202	2.74037	3.03878	5e-05	0.0010426
ENSGALT00000015634	ENSGALG00000009594	RARRES1	1160	10.4974	1.3376	2.97232	5e-05	0.0010426
ENSGALT00000002477	ENSGALG00000001621	CLDN5	651	100.978	13.7053	2.88123	5e-05	0.0010426
ENSGALT00000043970	ENSGALG00000014509	BST1	1116	101.316	14.0054	2.85481	0.00015	0.00275629
ENSGALT00000010244	ENSGALG00000006337	K123	1943	12.9952	1.95007	2.73638	5e-05	0.0010426
ENSGALT00000030264	ENSGALG00000019147	-	1831	91.3736	14.6019	2.64562	5e-05	0.0010426
ENSGALT00000027351	ENSGALG00000016919	IRG1	2632	77.9823	13.1535	2.5677	5e-05	0.0010426
ENSGALT00000030236	ENSGALG00000016782	IL1R2	1228	143.395	25.1732	2.51003	5e-05	0.0010426
ENSGALT00000010253	ENSGALG00000006343	ACTG2	1466	24.9158	4.48001	2.47549	5e-05	0.0010426
ENSGALT00000016249	ENSGALG00000010001	EGLN3	1938	32.8154	6.1496	2.41581	5e-05	0.0010426
ENSGALT00000009805	ENSGALG00000006075	-	1117	15.937	3.13659	2.34511	5e-05	0.0010426
ENSGALT00000013006	ENSGALG00000008014	CEBPB	987	216.681	43.967	2.30108	5e-05	0.0010426
ENSGALT00000000855	ENSGALG00000026291	CDH3	2972	10.874	2.21043	2.29848	5e-05	0.0010426
ENSGALT00000042662	ENSGALG00000026858	BTG2	3018	48.4007	10.1133	2.25878	5e-05	0.0010426
ENSGALT00000041214	ENSGALG00000000166	DMB2	868	19.3623	4.14754	2.22292	5e-05	0.0010426
ENSGALT00000005564	ENSGALG00000023760	CHIA	1545	16.3968	3.56366	2.20198	5e-05	0.0010426
ENSGALT00000043852	ENSGALG00000029035	KLRG2	767	97.4869	21.2298	2.19912	5e-05	0.0010426
ENSGALT00000000776	ENSGALG00000000558	SLC1A6	1951	10.2673	2.45505	2.06423	5e-05	0.0010426
ENSGALT00000045297	ENSGALG00000028580	C15orf48	1965	159.196	40.323	1.98113	5e-05	0.0010426
ENSGALT00000008246	ENSGALG00000005135	SERPINE2	2038	17.906	4.55762	1.97409	5e-05	0.0010426
ENSGALT00000014784	ENSGALG00000009086	EHD3	3333	51.7434	13.178	1.97324	5e-05	0.0010426
ENSGALT00000003281	ENSGALG00000002102	-	854	20.7343	5.35334	1.95351	5e-05	0.0010426
ENSGALT00000012431	ENSGALG00000007669	EGR1	2481	36.0057	9.38333	1.94005	5e-05	0.0010426
ENSGALT00000006057	ENSGALG00000003821	RAMP1	1067	46.0966	12.1097	1.92849	5e-05	0.0010426
ENSGALT00000044824	ENSGALG00000027074	CD244	2814	89.8581	23.7249	1.92125	5e-05	0.0010426
ENSGALT00000019266	ENSGALG00000011805	-	1596	51.6972	13.7979	1.90564	0.00015	0.00275629
ENSGALT00000013275	ENSGALG00000008166	TLR15	7631	36.8585	9.93628	1.89122	5e-05	0.0010426
ENSGALT00000012746	ENSGALG00000007849	CD44	4376	74.6456	20.4262	1.86963	5e-05	0.0010426
ENSGALT00000036678	ENSGALG00000022800	KCNB2	3265	10.6329	2.95079	1.84936	5e-05	0.0010426
ENSGALT00000017703	ENSGALG00000010892	ANTXR2	1467	51.8574	14.463	1.84218	5e-05	0.0010426
ENSGALT00000010070	ENSGALG00000006229	-	666	96.0023	27.0837	1.82564	5e-05	0.0010426
ENSGALT00000010271	ENSGALG00000006354	GAL3ST2	1408	25.8295	7.47151	1.78955	5e-05	0.0010426
ENSGALT00000040292	ENSGALG00000023933	GOS2	699	181.362	53.1396	1.77101	5e-05	0.0010426
ENSGALT00000045452	ENSGALG00000026622	-	6213	15.2181	4.50368	1.75661	5e-05	0.0010426
ENSGALT00000024541	ENSGALG00000015209	NFIL3	1377	31.5394	9.59319	1.71707	5e-05	0.0010426
ENSGALT00000042745	ENSGALG00000026098	IL8	2973	20.1747	6.33799	1.67045	5e-05	0.0010426
ENSGALT00000020069	ENSGALG00000012281	PLA2G6	2391	24.8045	7.82994	1.66353	5e-05	0.0010426
ENSGALT00000044586	ENSGALG00000027086	-	723	85.5625	27.5194	1.63653	5e-05	0.0010426
ENSGALT00000026589	ENSGALG00000016480	SDC1	3032	28.049	9.13468	1.61852	5e-05	0.0010426
ENSGALT00000012787	ENSGALG00000007874	IL18	718	45.9302	14.9831	1.6161	5e-05	0.0010426
ENSGALT00000044994	ENSGALG00000028318	CIP1	1513	21.4784	7.08851	1.59933	5e-05	0.0010426
ENSGALT00000011730	ENSGALG00000007248	-	1531	71.4489	23.658	1.59458	5e-05	0.0010426
ENSGALT00000035031	ENSGALG00000021616	MARCKSL1	1964	13.8839	4.63217	1.58366	5e-05	0.0010426
ENSGALT00000013087	ENSGALG00000008060	PRKAR2B	939	17.7013	5.92836	1.57815	5e-05	0.0010426
ENSGALT00000037796	ENSGALG00000012456	RAC2	1010	85.2501	28.7047	1.57041	5e-05	0.0010426
ENSGALT00000045398	ENSGALG00000007082	CREM	1315	61.2735	20.6873	1.56651	5e-05	0.0010426
ENSGALT00000020342	ENSGALG00000012442	MFNG	1270	20.9545	7.07553	1.56635	5e-05	0.0010426
ENSGALT00000016586	ENSGALG00000010203	-	2541	30.6073	10.4675	1.54796	5e-05	0.0010426
ENSGALT00000003497	ENSGALG00000002234	UNC13D	3478	33.3874	11.4268	1.54688	5e-05	0.0010426
ENSGALT00000025904	ENSGALG00000016075	DCSTAMP	1648	74.385	25.5731	1.54038	5e-05	0.0010426
ENSGALT00000022492	ENSGALG00000013868	IL22RA2	699	43.6185	15.0018	1.53981	5e-05	0.0010426
ENSGALT00000032358	ENSGALG00000007210	RGCCL	1451	336.866	116.071	1.53717	5e-05	0.0010426
ENSGALT00000021387	ENSGALG00000013100	GRB10	2035	14.8226	5.11428	1.53519	5e-05	0.0010426
ENSGALT00000028263	ENSGALG00000027601	-	743	18.1231	6.2601	1.53358	5e-05	0.0010426
ENSGALT00000002925	ENSGALG00000001889	CARD9	1686	172.155	59.7201	1.52742	5e-05	0.0010426
ENSGALT00000010917	ENSGALG00000006756	-	1954	953.447	331.104	1.52587	5e-05	0.0010426
ENSGALT00000017591	ENSGALG00000010820	CHGA	1962	35.0871	12.2314	1.52034	5e-05	0.0010426
ENSGALT00000011538	ENSGALG00000007123	-	900	213.688	75.7749	1.49571	5e-05	0.0010426
ENSGALT00000004147	ENSGALG00000002632	CALCRL	1456	23.5925	8.41106	1.48797	5e-05	0.0010426
ENSGALT00000024619	ENSGALG00000015256	PAM	3780	13.025	4.68449	1.47532	5e-05	0.0010426
ENSGALT00000028179	ENSGALG00000017485	TLR1LA	2457	37.8128	13.6456	1.47044	5e-05	0.0010426
ENSGALT00000043026	ENSGALG00000005653	NFKB2	2697	26.3481	9.90982	1.41077	5e-05	0.0010426
ENSGALT00000024218	ENSGALG00000015017	TUBE1	1622	14.1896	5.3464	1.4082	5e-05	0.0010426
ENSGALT00000015416	ENSGALG00000009470	SERPINI1	1943	531.259	200.299	1.40726	5e-05	0.0010426
ENSGALT00000021384	ENSGALG00000013098	MGST1	923	929.728	353.761	1.39403	5e-05	0.0010426
ENSGALT00000020063	ENSGALG00000012277	MAFF	1805	117.846	44.8562	1.39352	5e-05	0.0010426
ENSGALT00000026021	ENSGALG00000016148	C2CD2	6147	13.5791	5.18105	1.39007	5e-05	0.0010426
ENSGALT00000037674	ENSGALG00000011426	RNASET2	1783	494.43	189.517	1.38344	5e-05	0.0010426
ENSGALT00000011564	ENSGALG00000007140	NRP1	3812	26.9643	10.4226	1.37133	5e-05	0.0010426
ENSGALT00000025287	ENSGALG00000015677	SUSD1	2599	37.425	14.5106	1.36689	5e-05	0.0010426
ENSGALT00000010301	ENSGALG00000006375	TM4SF19	663	187.368	72.7022	1.36581	5e-05	0.0010426
ENSGALT00000024052	ENSGALG00000014914	SNX18	1806	35.766	13.9507	1.35825	5e-05	0.0010426
ENSGALT00000009416	ENSGALG00000005857	ALOX5	6094	13.1131	5.12482	1.35544	5e-05	0.0010426
ENSGALT00000039670	ENSGALG00000023724	SNX20	1292	12.2717	4.82876	1.34561	0.0001	0.00193715
ENSGALT00000003802	ENSGALG00000002414	TSPAN14	1693	38.8006	15.2784	1.34458	5e-05	0.0010426
ENSGALT00000020698	ENSGALG00000012685	KDM1B	2587	19.4047	7.6892	1.3355	5e-05	0.0010426
ENSGALT00000020823	ENSGALG00000012761	DRAM1	2364	101.218	40.1311	1.33467	5e-05	0.0010426
ENSGALT00000005318	ENSGALG00000003362	ACSS2	3393	117.519	46.8617	1.32641	5e-05	0.0010426
ENSGALT00000023141	ENSGALG00000014317	-	1481	39.4483	15.8155	1.31862	5e-05	0.0010426
ENSGALT00000038435	ENSGALG00000023340	-	670	41.5578	16.7817	1.30823	5e-05	0.0010426
ENSGALT00000045814	ENSGALG00000028155	DUSP16	5544	15.3443	6.22706	1.30108	5e-05	0.0010426
ENSGALT00000026222	ENSGALG00000016261	NOX2	1716	725.163	294.972	1.29772	5e-05	0.0010426
ENSGALT00000000878	ENSGALG00000000620	FABP3	667	613.91	251.629	1.28673	5e-05	0.0010426
ENSGALT00000011008	ENSGALG00000006805	PLSCR1	2657	122.979	50.4475	1.28555	5e-05	0.0010426
ENSGALT00000040625	ENSGALG00000000447	CKV1.1	1563	30.9013	12.7458	1.27765	5e-05	0.0010426
ENSGALT00000033073	ENSGALG00000009312	RPL22L1	549	262.877	108.484	1.2769	5e-05	0.0010426
ENSGALT00000043536	ENSGALG00000026282	ANKRD13D	1321	15.5239	6.42422	1.2729	5e-05	0.0010426
ENSGALT00000016648	ENSGALG00000010243	PRDX1	978	2365.89	980.569	1.27069	5e-05	0.0010426
ENSGALT00000027881	ENSGALG00000017247	PRCP	3714	163.86	68.0253	1.26832	5e-05	0.0010426
ENSGALT00000032636	ENSGALG00000009050	CAPN3	3164	18.247	7.57952	1.26748	5e-05	0.0010426
ENSGALT00000007683	ENSGALG00000004812	FAM129A	3991	21.071	8.78543	1.26208	5e-05	0.0010426
ENSGALT00000041403	ENSGALG00000024490	TMEM156	1464	14.9302	6.23294	1.26024	5e-05	0.0010426
ENSGALT00000014634	ENSGALG00000008997	STEAP4	2369	35.0913	14.6636	1.25888	5e-05	0.0010426
ENSGALT00000017994	ENSGALG00000011046	SNX10	3105	226.004	94.8172	1.25313	5e-05	0.0010426
ENSGALT00000009088	ENSGALG00000005666	ADM	1343	12.0785	5.08988	1.24674	0.0001	0.00193715
ENSGALT00000038263	ENSGALG00000019768	ACSF2	3052	20.8379	8.80087	1.24349	5e-05	0.0010426
ENSGALT00000024432	ENSGALG00000015141	GDA	5322	80.0878	34.1048	1.23161	5e-05	0.0010426
ENSGALT00000014344	ENSGALG00000008827	FERMT1	2373	39.7486	17.1098	1.21608	5e-05	0.0010426
ENSGALT00000014365	ENSGALG00000008840	ACSL5	2242	28.4992	12.4109	1.19931	5e-05	0.0010426
ENSGALT00000037904	ENSGALG00000011529	NAAA	1488	46.6243	20.3297	1.19749	5e-05	0.0010426
ENSGALT00000004043	ENSGALG00000002576	CRYD2	1477	240.872	105.249	1.19446	5e-05	0.0010426
ENSGALT00000025834	ENSGALG00000016036	DOPEY2	9829	71.2144	31.2511	1.18826	0.0001	0.00193715
ENSGALT00000032278	ENSGALG00000009520	MARCH1	738	82.42	36.2274	1.18591	5e-05	0.0010426
ENSGALT00000013052	ENSGALG00000008044	CD82	2930	195.472	85.9767	1.18494	5e-05	0.0010426
ENSGALT00000017294	ENSGALG00000010628	ACSL1	3642	410.834	180.788	1.18425	0.0002	0.00352671
ENSGALT00000008845	ENSGALG00000005512	KIAA1671	3214	31.8651	14.1809	1.16803	5e-05	0.0010426
ENSGALT00000042677	ENSGALG00000028218	-	1551	11.7489	5.23782	1.16548	0.00065	0.00951151
ENSGALT00000026777	ENSGALG00000016590	TLR7	3450	44.5799	20.0243	1.15464	0.00035	0.00566168
ENSGALT00000006927	ENSGALG00000004341	-	1495	16.4676	7.42944	1.1483	0.0001	0.00193715
ENSGALT00000045536	ENSGALG00000027864	NFKBIA	4064	64.0206	28.9085	1.14704	5e-05	0.0010426
ENSGALT00000045867	ENSGALG00000009411	TFEC	5509	70.1772	31.7839	1.14271	0.0001	0.00193715
ENSGALT00000046070	ENSGALG00000028451	MT4	594	332.006	150.474	1.14169	5e-05	0.0010426
ENSGALT00000023830	ENSGALG00000014770	EPB41L3	5357	45.822	20.7719	1.14141	5e-05	0.0010426
ENSGALT00000039333	ENSGALG00000026167	PIK3R5	1753	11.1305	5.05656	1.13829	0.00015	0.00275629
ENSGALT00000026928	ENSGALG00000016689	ASMTL	5316	22.3251	10.1494	1.13727	5e-05	0.0010426
ENSGALT00000026890	ENSGALG00000016661	BLK	2588	105.844	48.1277	1.13701	5e-05	0.0010426
ENSGALT00000005249	ENSGALG00000003313	-	1962	10.2242	4.65343	1.13562	0.00015	0.00275629
ENSGALT00000014665	ENSGALG00000009014	TRAF2	2010	22.9352	10.4468	1.13451	5e-05	0.0010426
ENSGALT00000004641	ENSGALG00000002940	CPPED1	1344	38.5477	17.5836	1.13242	5e-05	0.0010426
ENSGALT00000009321	ENSGALG00000005805	PLCD1	7043	11.3877	5.20785	1.12872	5e-05	0.0010426
ENSGALT00000001862	ENSGALG00000021573	PIK3R5L	4035	42.6771	19.5587	1.12565	5e-05	0.0010426
ENSGALT00000044493	ENSGALG00000028204	GPX1	843	1181.58	546.628	1.11209	5e-05	0.0010426
ENSGALT00000002152	ENSGALG00000001412	SEMA7A	3741	12.528	5.81755	1.10668	5e-05	0.0010426
ENSGALT00000022955	ENSGALG00000014192	ATP10D	4300	60.4973	28.1256	1.10499	5e-05	0.0010426
ENSGALT00000001986	ENSGALG00000001304	TMEM52	1186	66.7338	31.1039	1.10132	5e-05	0.0010426
ENSGALT00000045694	ENSGALG00000027093	TLR1LB	2304	108.373	50.5123	1.10129	5e-05	0.0010426
ENSGALT00000005557	ENSGALG00000003515	PECAM1	2229	13.5599	6.32733	1.09968	0.00025	0.00425634
ENSGALT00000000277	ENSGALG00000000209	PRNP	2191	21.9902	10.2624	1.0995	0.00015	0.00275629
ENSGALT00000046235	ENSGALG00000025879	-	1338	20.5147	9.61117	1.09387	5e-05	0.0010426
ENSGALT00000023341	ENSGALG00000014455	LPAR5	1583	14.8535	6.9938	1.08666	0.0002	0.00352671
ENSGALT00000015826	ENSGALG00000009723	FMN1	3630	18.0902	8.55099	1.08105	5e-05	0.0010426
ENSGALT00000003307	ENSGALG00000002118	CO6	1278	62.653	29.656	1.07906	0.00015	0.00275629
ENSGALT00000022889	ENSGALG00000016807	LIMS1	2618	42.117	20.0066	1.07393	5e-05	0.0010426
ENSGALT00000016537	ENSGALG00000010171	NFKBIE	2092	72.9643	34.8943	1.0642	5e-05	0.0010426
ENSGALT00000021795	ENSGALG00000013356	IKBKE	2160	19.2158	9.19113	1.06398	5e-05	0.0010426
ENSGALT00000038670	ENSGALG00000023411	CD180	2591	19.8875	9.51883	1.06301	5e-05	0.0010426
ENSGALT00000019284	ENSGALG00000011812	SULT1E1	999	195.252	93.5083	1.06217	5e-05	0.0010426
ENSGALT00000043516	ENSGALG00000028285	SYPL2	846	11.452	5.50216	1.05752	0.0024	0.0273434
ENSGALT00000020759	ENSGALG00000012714	TXNRD1	3246	96.0589	46.319	1.05231	5e-05	0.0010426
ENSGALT00000016009	ENSGALG00000009848	LPGAT1	1398	55.2694	26.7636	1.04621	0.0001	0.00193715
ENSGALT00000024766	ENSGALG00000015346	NFKBIZ	3380	12.6029	6.1146	1.04343	0.00015	0.00275629
ENSGALT00000039467	ENSGALG00000003321	RILPL2	907	23.3027	11.3102	1.04288	0.0002	0.00352671
ENSGALT00000034244	ENSGALG00000003819	ADAP1	1298	14.5241	7.06434	1.03982	0.00065	0.00951151
ENSGALT00000045168	ENSGALG00000027387	SPINK5	1086	10.0736	4.91889	1.03417	0.00275	0.0304442
ENSGALT00000008925	ENSGALG00000000141	BLB1	674	149.049	72.781	1.03416	0.00025	0.00425634
ENSGALT00000012144	ENSGALG00000007511	ITGB2	3343	492.709	240.858	1.03256	0.0011	0.0146763
ENSGALT00000032673	ENSGALG00000020479	-	3149	19.1144	9.36557	1.02922	0.00125	0.016253
ENSGALT00000007487	ENSGALG00000004700	NCF2	1569	30.6755	15.0365	1.02862	0.00025	0.00425634
ENSGALT00000019166	ENSGALG00000011733	CCR2	1065	154.421	75.8353	1.02593	5e-05	0.0010426
ENSGALT00000037506	ENSGALG00000013803	GPR126	7640	69.5433	34.1551	1.02581	0.0024	0.0273434
ENSGALT00000022966	ENSGALG00000014201	PARVB	4154	344.005	169.613	1.02018	0.0006	0.00890829
ENSGALT00000010523	ENSGALG00000006511	BCL2A1	525	48.729	24.089	1.01641	0.001	0.0135806
ENSGALT00000014160	ENSGALG00000008701	XDH	7159	13.6916	6.78764	1.01231	0.00015	0.00275629
ENSGALT00000004211	ENSGALG00000002672	SBNO2	6261	31.3301	15.5439	1.0112	5e-05	0.0010426
ENSGALT00000045065	ENSGALG00000028001	COMMD2	2846	82.635	41.0127	1.01068	5e-05	0.0010426
ENSGALT00000002375	ENSGALG00000001564	ATP2A3	3841	14.154	7.04117	1.00732	5e-05	0.0010426
ENSGALT00000014051	ENSGALG00000008623	TOR4A	2496	12.4009	6.18312	1.00404	0.0001	0.00193715
down-regulated genes
transcript_id	gene_id	gene_name	length	ALV_J36h_FPKM	NC36h_FPKM	log2(foldchange)	pvalue	qvalue
ENSGALT00000025428	ENSGALG00000019459	PMP2	895	0.45108	16.2669	-5.17241	5e-05	0.0010426
ENSGALT00000043822	ENSGALG00000028928	LCAT	2965	2.06675	19.3463	-3.22662	5e-05	0.0010426
ENSGALT00000003836	ENSGALG00000002433	SLC40A1	2082	5.02674	45.6275	-3.18221	5e-05	0.0010426
ENSGALT00000025427	ENSGALG00000015767	FABP4	473	3006.17	24442.7	-3.0234	5e-05	0.0010426
ENSGALT00000000983	ENSGALG00000000695	MFSD4	1533	1.50448	11.9029	-2.98398	5e-05	0.0010426
ENSGALT00000026770	ENSGALG00000016584	EGFL6	2990	2.02863	14.9266	-2.87931	5e-05	0.0010426
ENSGALT00000040770	ENSGALG00000003200	KCNQ4	1913	1.78262	10.203	-2.51692	5e-05	0.0010426
ENSGALT00000019704	ENSGALG00000012061	GPD1L2	1688	43.5512	239.612	-2.45992	5e-05	0.0010426
ENSGALT00000009304	ENSGALG00000005792	ABCG2	2109	15.2519	82.1548	-2.42936	5e-05	0.0010426
ENSGALT00000016884	ENSGALG00000010364	-	2458	9.92536	47.5633	-2.26066	5e-05	0.0010426
ENSGALT00000046228	ENSGALG00000016971	TSC22D1	1459	4.83994	23.0834	-2.2538	0.00035	0.00566168
ENSGALT00000016542	ENSGALG00000010175	HSP90AB1	2609	10.2463	48.4799	-2.24229	5e-05	0.0010426
ENSGALT00000001265	ENSGALG00000000863	DYRK3	1905	9.9582	44.9874	-2.17556	5e-05	0.0010426
ENSGALT00000026125	ENSGALG00000016206	AGPAT3	4303	22.8783	99.5974	-2.12213	5e-05	0.0010426
ENSGALT00000008808	ENSGALG00000005483	CDH13	2769	2.98894	12.7276	-2.09025	5e-05	0.0010426
ENSGALT00000000997	ENSGALG00000000703	SLC45A3	6205	8.40245	34.9961	-2.05831	5e-05	0.0010426
ENSGALT00000001398	ENSGALG00000000947	FKBP51	3678	11.6466	48.2111	-2.04946	5e-05	0.0010426
ENSGALT00000000797	ENSGALG00000000573	PER3	3734	2.68826	11.0983	-2.0456	5e-05	0.0010426
ENSGALT00000026391	ENSGALG00000016360	ANXA13	1203	4.22689	17.3063	-2.03363	5e-05	0.0010426
ENSGALT00000017413	ENSGALG00000010704	GLCCI1	4023	6.36104	25.9928	-2.03078	5e-05	0.0010426
ENSGALT00000029664	ENSGALG00000018778	SLC48A1	587	78.8429	319.87	-2.02043	5e-05	0.0010426
ENSGALT00000002917	ENSGALG00000001882	TNFRSF18	3058	2.86002	11.4715	-2.00396	5e-05	0.0010426
ENSGALT00000002490	ENSGALG00000001629	-	2218	2.7855	11.1525	-2.00136	5e-05	0.0010426
ENSGALT00000028046	ENSGALG00000017362	HAVCR1	871	23.6482	91.5145	-1.95227	5e-05	0.0010426
ENSGALT00000018648	ENSGALG00000011434	SLC11A1	1750	7.57041	29.1599	-1.94554	5e-05	0.0010426
ENSGALT00000007609	ENSGALG00000004771	C1QB	1098	226.326	866.585	-1.93694	5e-05	0.0010426
ENSGALT00000022096	ENSGALG00000013575	ISG12(2)	478	5.71955	21.0766	-1.88167	5e-05	0.0010426
ENSGALT00000043563	ENSGALG00000026970	-	749	7.13075	25.3794	-1.83153	5e-05	0.0010426
ENSGALT00000022305	ENSGALG00000013723	OASL	1546	6.0525	21.2826	-1.81407	5e-05	0.0010426
ENSGALT00000024387	ENSGALG00000015115	MAMDC2	2997	3.18306	10.828	-1.76628	5e-05	0.0010426
ENSGALT00000016989	ENSGALG00000010433	FAAH	2556	20.9518	69.6604	-1.73326	5e-05	0.0010426
ENSGALT00000044746	ENSGALG00000026510	CLEC17A	1824	3.22161	10.4217	-1.69374	5e-05	0.0010426
ENSGALT00000025421	ENSGALG00000015764	FABP5	1302	1057.72	3362.73	-1.66867	5e-05	0.0010426
ENSGALT00000015878	ENSGALG00000009759	SLC16A7	5599	7.34427	23.1076	-1.65368	5e-05	0.0010426
ENSGALT00000022425	ENSGALG00000013818	CITED2	902	4.95031	15.3622	-1.63379	5e-05	0.0010426
ENSGALT00000024434	ENSGALG00000015143	TTR	651	1335.8	4107.25	-1.62046	5e-05	0.0010426
ENSGALT00000024370	ENSGALG00000015104	HRH4	606	11.5471	33.9946	-1.55777	0.00025	0.00425634
ENSGALT00000019144	ENSGALG00000011715	HSP70	1905	76.9674	222.426	-1.531	5e-05	0.0010426
ENSGALT00000026348	ENSGALG00000016333	MTSS1	2945	27.8152	80.3401	-1.53025	5e-05	0.0010426
ENSGALT00000026595	ENSGALG00000016485	CRHOB	2328	14.8132	42.4835	-1.52002	5e-05	0.0010426
ENSGALT00000008355	ENSGALG00000005204	-	1429	9.79921	27.722	-1.50029	5e-05	0.0010426
ENSGALT00000011867	ENSGALG00000007334	ABAT	1672	6.45791	17.4451	-1.43368	0.00365	0.0378855
ENSGALT00000011467	ENSGALG00000007078	ENTPD1	1663	20.5229	54.3284	-1.40447	5e-05	0.0010426
ENSGALT00000007608	ENSGALG00000021569	C1QA	1183	357.102	922.375	-1.36902	5e-05	0.0010426
ENSGALT00000046214	ENSGALG00000026311	OCC-1	1248	36.6592	94.605	-1.36774	5e-05	0.0010426
ENSGALT00000000053	ENSGALG00000000040	FAM195A	916	5.54305	14.0368	-1.34046	0.00035	0.00566168
ENSGALT00000036310	ENSGALG00000022674	HINTW	445	145.439	366.185	-1.33216	5e-05	0.0010426
ENSGALT00000015423	ENSGALG00000020249	RAPGEF2	7363	33.2429	83.027	-1.32053	5e-05	0.0010426
ENSGALT00000007525	ENSGALG00000004727	ULK2	5033	28.2369	68.171	-1.27158	5e-05	0.0010426
ENSGALT00000006114	ENSGALG00000003849	TRPM1	4744	33.8494	81.2751	-1.26368	5e-05	0.0010426
ENSGALT00000017674	ENSGALG00000010873	DHRS9	1044	4.39884	10.5527	-1.26241	0.00055	0.00827552
ENSGALT00000020668	ENSGALG00000012662	NUAK1	2028	36.7462	87.559	-1.25266	5e-05	0.0010426
ENSGALT00000037476	ENSGALG00000012192	NT5C3A	1644	7.27938	17.2511	-1.2448	0.00025	0.00425634
ENSGALT00000016095	ENSGALG00000009898	GAB1	5592	6.65328	15.5448	-1.22429	5e-05	0.0010426
ENSGALT00000025059	ENSGALG00000015546	TBC1D14	1497	20.7606	47.9941	-1.20901	0.00025	0.00425634
ENSGALT00000011657	ENSGALG00000007203	RAB3IL1	1578	76.0809	175.826	-1.20854	0.0001	0.00193715
ENSGALT00000002863	ENSGALG00000001847	BICC1	2736	9.04744	20.819	-1.20232	0.0044	0.0438623
ENSGALT00000037963	ENSGALG00000011958	TEF	1463	62.3266	143.418	-1.2023	5e-05	0.0010426
ENSGALT00000023514	ENSGALG00000014582	CADM1	4204	15.713	35.9146	-1.19261	5e-05	0.0010426
ENSGALT00000026845	ENSGALG00000016630	EXTL3	3956	23.6089	53.8031	-1.18836	5e-05	0.0010426
ENSGALT00000021521	ENSGALG00000013177	BCAT1	1226	267.208	608.306	-1.18683	5e-05	0.0010426
ENSGALT00000016742	ENSGALG00000010290	VEGFA	1240	4.43012	10.0169	-1.17701	0.00025	0.00425634
ENSGALT00000005397	ENSGALG00000003412	-	5031	31.8688	71.5266	-1.16634	5e-05	0.0010426
ENSGALT00000010594	ENSGALG00000006562	MCF2	3269	6.14223	13.7507	-1.16268	5e-05	0.0010426
ENSGALT00000019134	ENSGALG00000011707	UBA5	1202	26.1018	58.2331	-1.15769	5e-05	0.0010426
ENSGALT00000040123	ENSGALG00000008198	TPCN3	2389	6.76512	14.8748	-1.13668	5e-05	0.0010426
ENSGALT00000021001	ENSGALG00000012874	KIAA1147	1104	5.73795	12.5838	-1.13296	0.00045	0.00700267
ENSGALT00000030862	ENSGALG00000015758	PAG1	1428	20.9197	45.6284	-1.12507	5e-05	0.0010426
ENSGALT00000025995	ENSGALG00000016139	BACE2	4002	17.6662	38.3368	-1.11773	5e-05	0.0010426
ENSGALT00000014990	ENSGALG00000009207	TRIM2	2283	39.8123	86.3314	-1.11667	5e-05	0.0010426
ENSGALT00000046149	ENSGALG00000026940	TTYH2	2714	21.3397	45.8663	-1.10389	5e-05	0.0010426
ENSGALT00000019909	ENSGALG00000012193	FKBP9	3191	6.94859	14.9079	-1.10129	5e-05	0.0010426
ENSGALT00000017270	ENSGALG00000010614	SLC25A4	1653	6.70529	14.3562	-1.0983	0.0001	0.00193715
ENSGALT00000004770	ENSGALG00000003018	SCARB1	1882	26.0732	55.6785	-1.09455	5e-05	0.0010426
ENSGALT00000005171	ENSGALG00000003268	PPAPDC1B	1377	8.1539	17.3448	-1.08894	0.00035	0.00566168
ENSGALT00000033111	ENSGALG00000011149	PLA2R1	5410	70.6362	150.203	-1.08843	0.0001	0.00193715
ENSGALT00000003712	ENSGALG00000002352	OAZ2	1329	17.1056	36.3586	-1.08783	5e-05	0.0010426
ENSGALT00000037765	ENSGALG00000012550	HMOX1	1565	226.811	480.321	-1.08251	5e-05	0.0010426
ENSGALT00000007346	ENSGALG00000004614	NPL	1199	134.947	281.832	-1.06244	0.0001	0.00193715
ENSGALT00000008128	ENSGALG00000005071	MPP1	2583	89.3459	183.964	-1.04195	5e-05	0.0010426
ENSGALT00000038760	ENSGALG00000023439	DFNB59	1074	4.95316	10.1553	-1.03581	0.0025	0.0282436
ENSGALT00000025651	ENSGALG00000015916	SLC17A5	3105	160.268	328.339	-1.0347	0.0002	0.00352671
ENSGALT00000034196	ENSGALG00000021226	-	1017	6.33847	12.9105	-1.02634	0.00205	0.0241106
ENSGALT00000014807	ENSGALG00000009096	MTM1	1850	23.4194	47.6662	-1.02526	0.0001	0.00193715
ENSGALT00000043730	ENSGALG00000029174	AES	3166	34.7598	70.5577	-1.02138	5e-05	0.0010426
ENSGALT00000019539	ENSGALG00000007142	ABCD2	6873	72.0691	144.605	-1.00467	0.00075	0.0107268
ENSGALT00000011909	ENSGALG00000007364	TOB	1801	7.04122	14.0944	-1.00122	0.00055	0.00827552
