# Supplementary material for: A balanced game: chicken macrophage response to ALV-J infection
Source: Vet Res. 2019 Mar 6;50:20. doi: 10.1186/s13567-019-0638-y (PMC6404279; doi:10.1186/s13567-019-0638-y)
Supplement: Supplementary file 4 — Additional file 4. GO terms and the information of DEG involved in these GO terms at 3 hpi and 36 hpi after ALV-J infection in MDM. [file 13567_2019_638_MOESM4_ESM.xlsx]

## Sheet: 3 h DEGs GO
3h up-regulated DEGs GO
Category	Term	genes count	%	P-Value	Benjamini
GOTERM_BP_DIRECT	inflammatory response	25	4.3	6e-10	9.7e-07
GOTERM_BP_DIRECT	response to lipopolysaccharide	15	2.6	4e-08	3.2e-05
GOTERM_BP_DIRECT	regulation of apoptotic process	18	3.1	6.6e-07	0.00035
GOTERM_BP_DIRECT	immune response	19	3.2	1.1e-06	0.00043
GOTERM_BP_DIRECT	positive regulation of transcription from RNA polymerase II promoter	40	6.8	1.5e-06	0.00049
GOTERM_BP_DIRECT	I-kappaB kinase/NF-kappaB signaling	9	1.5	1.6e-06	0.00043
GOTERM_BP_DIRECT	positive regulation of I-kappaB kinase/NF-kappaB signaling	15	2.6	2.3e-05	0.0052
GOTERM_BP_DIRECT	cellular response to mechanical stimulus	8	1.4	7.2e-05	0.014
GOTERM_BP_DIRECT	toll-like receptor signaling pathway	7	1.2	0.00021	0.038
GOTERM_BP_DIRECT	positive regulation of inflammatory response	6	1	0.00064	0.098
GOTERM_BP_DIRECT	regulation of cell proliferation	14	2.4	0.00066	0.092
GOTERM_BP_DIRECT	interleukin-1-mediated signaling pathway	4	0.7	0.00079	0.1
GOTERM_BP_DIRECT	response to cytokine	6	1	0.00085	0.1
GOTERM_BP_DIRECT	negative regulation of insulin receptor signaling pathway	6	1	0.0014	0.15
GOTERM_BP_DIRECT	negative regulation of cell proliferation	16	2.7	0.0024	0.23
GOTERM_BP_DIRECT	negative regulation of extrinsic apoptotic signaling pathway via death domain receptors	5	0.9	0.0034	0.29
GOTERM_BP_DIRECT	lipopolysaccharide-mediated signaling pathway	4	0.7	0.004	0.32
GOTERM_BP_DIRECT	apoptotic process	11	1.9	0.0046	0.34
GOTERM_BP_DIRECT	cellular response to lipopolysaccharide	7	1.2	0.0051	0.35
GOTERM_BP_DIRECT	Toll signaling pathway	3	0.5	0.0056	0.36
GOTERM_BP_DIRECT	apoptotic signaling pathway	6	1	0.0058	0.36
GOTERM_BP_DIRECT	positive regulation of interleukin-2 production	4	0.7	0.0058	0.35
GOTERM_BP_DIRECT	negative regulation of NF-kappaB transcription factor activity	6	1	0.0079	0.43
GOTERM_BP_DIRECT	positive regulation of NF-kappaB transcription factor activity	8	1.4	0.008	0.42
GOTERM_BP_DIRECT	circadian regulation of gene expression	6	1	0.0092	0.45
GOTERM_BP_DIRECT	transcription, DNA-templated	29	4.9	0.0098	0.46
GOTERM_BP_DIRECT	regulation of immunoglobulin secretion	3	0.5	0.011	0.48
GOTERM_BP_DIRECT	positive regulation of ERK1 and ERK2 cascade	10	1.7	0.011	0.47
GOTERM_BP_DIRECT	negative regulation of apoptotic process	15	2.6	0.011	0.47
GOTERM_BP_DIRECT	defense response to bacterium	6	1	0.014	0.52
GOTERM_BP_DIRECT	Ras protein signal transduction	5	0.9	0.014	0.53
GOTERM_BP_DIRECT	positive regulation of MAPK cascade	6	1	0.015	0.55
GOTERM_BP_DIRECT	somatic stem cell population maintenance	5	0.9	0.017	0.56
GOTERM_BP_DIRECT	circadian rhythm	5	0.9	0.017	0.56
GOTERM_BP_DIRECT	T-helper 1 type immune response	3	0.5	0.018	0.57
GOTERM_BP_DIRECT	NIK/NF-kappaB signaling	3	0.5	0.018	0.57
GOTERM_BP_DIRECT	negative regulation of transcription, DNA-templated	14	2.4	0.021	0.62
GOTERM_BP_DIRECT	intracellular signal transduction	17	2.9	0.021	0.61
GOTERM_BP_DIRECT	glucose transport	4	0.7	0.021	0.61
GOTERM_BP_DIRECT	adipose tissue development	4	0.7	0.021	0.61
GOTERM_BP_DIRECT	neutrophil chemotaxis	5	0.9	0.022	0.62
GOTERM_BP_DIRECT	transcription from RNA polymerase II promoter	10	1.7	0.023	0.62
GOTERM_BP_DIRECT	positive regulation of MAP kinase activity	5	0.9	0.025	0.65
GOTERM_BP_DIRECT	cellular response to amino acid starvation	4	0.7	0.026	0.64
GOTERM_BP_DIRECT	endoplasmic reticulum unfolded protein response	5	0.9	0.029	0.68
GOTERM_BP_DIRECT	positive regulation of B cell proliferation	5	0.9	0.029	0.68
GOTERM_BP_DIRECT	monocyte chemotaxis	4	0.7	0.031	0.69
GOTERM_BP_DIRECT	protein K48-linked ubiquitination	5	0.9	0.033	0.7
GOTERM_BP_DIRECT	negative regulation of JUN kinase activity	3	0.5	0.035	0.72
GOTERM_BP_DIRECT	innate immune response	10	1.7	0.035	0.71
GOTERM_BP_DIRECT	cellular response to glucose starvation	4	0.7	0.036	0.72
GOTERM_BP_DIRECT	positive regulation of interferon-gamma production	4	0.7	0.036	0.72
GOTERM_BP_DIRECT	brown fat cell differentiation	4	0.7	0.036	0.72
GOTERM_BP_DIRECT	negative regulation of transforming growth factor beta receptor signaling pathway	5	0.9	0.037	0.71
GOTERM_BP_DIRECT	positive regulation of reactive oxygen species metabolic process	4	0.7	0.042	0.76
GOTERM_BP_DIRECT	chemokine-mediated signaling pathway	4	0.7	0.042	0.76
GOTERM_BP_DIRECT	phosphatidylinositol phosphorylation	4	0.7	0.042	0.76
GOTERM_BP_DIRECT	defense response to protozoan	3	0.5	0.045	0.78
GOTERM_BP_DIRECT	activation of NF-kappaB-inducing kinase activity	3	0.5	0.045	0.78
GOTERM_BP_DIRECT	platelet-derived growth factor receptor signaling pathway	4	0.7	0.048	0.79
GOTERM_BP_DIRECT	G1/S transition of mitotic cell cycle	5	0.9	0.05	0.8
GOTERM_BP_DIRECT	negative regulation of protein ubiquitination	4	0.7	0.055	0.82
GOTERM_BP_DIRECT	cellular glucose homeostasis	3	0.5	0.056	0.82
GOTERM_BP_DIRECT	signal transduction	16	2.7	0.057	0.82
GOTERM_BP_DIRECT	positive regulation of JNK cascade	5	0.9	0.06	0.83
GOTERM_BP_DIRECT	proteasome-mediated ubiquitin-dependent protein catabolic process	8	1.4	0.061	0.83
GOTERM_BP_DIRECT	protein phosphorylation	8	1.4	0.065	0.84
GOTERM_BP_DIRECT	positive regulation of cell migration	9	1.5	0.066	0.84
GOTERM_BP_DIRECT	lymphocyte chemotaxis	3	0.5	0.069	0.85
GOTERM_BP_DIRECT	negative regulation of inflammatory response	5	0.9	0.071	0.86
GOTERM_BP_DIRECT	cell cycle arrest	5	0.9	0.071	0.86
GOTERM_BP_DIRECT	regulation of angiogenesis	3	0.5	0.081	0.89
GOTERM_BP_DIRECT	JAK-STAT cascade	3	0.5	0.081	0.89
GOTERM_BP_DIRECT	erythrocyte development	3	0.5	0.081	0.89
GOTERM_BP_DIRECT	negative regulation of cyclin-dependent protein serine/threonine kinase activity	3	0.5	0.081	0.89
GOTERM_BP_DIRECT	defense response to virus	6	1	0.082	0.89
GOTERM_BP_DIRECT	response to hypoxia	6	1	0.082	0.89
GOTERM_BP_DIRECT	keratinocyte migration	2	0.3	0.086	0.9
GOTERM_BP_DIRECT	positive regulation of miRNA metabolic process	2	0.3	0.086	0.9
GOTERM_BP_DIRECT	response to interferon-alpha	2	0.3	0.086	0.9
GOTERM_BP_DIRECT	tolerance induction to lipopolysaccharide	2	0.3	0.086	0.9
GOTERM_BP_DIRECT	secretory granule localization	2	0.3	0.086	0.9
GOTERM_BP_DIRECT	positive regulation of fibroblast proliferation	4	0.7	0.095	0.92
3h down-regulated DEGs GO
Category	Term	genes count	%	P-Value	Benjamini
GOTERM_BP_DIRECT	transmembrane transport	7	2.2	0.0036	0.95
GOTERM_BP_DIRECT	positive regulation of sequestering of triglyceride	3	0.9	0.0038	0.8
GOTERM_BP_DIRECT	endocytic recycling	4	1.2	0.0061	0.82
GOTERM_BP_DIRECT	filopodium assembly	3	0.9	0.0062	0.74
GOTERM_BP_DIRECT	positive regulation of interleukin-6 production	4	1.2	0.012	0.87
GOTERM_BP_DIRECT	positive regulation of monocyte chemotaxis	3	0.9	0.013	0.84
GOTERM_BP_DIRECT	mitotic chromosome condensation	3	0.9	0.021	0.92
GOTERM_BP_DIRECT	chromosome segregation	4	1.2	0.064	1
GOTERM_BP_DIRECT	endocytosis	5	1.5	0.064	1
GOTERM_BP_DIRECT	regulation of B cell differentiation	2	0.6	0.075	1
GOTERM_BP_DIRECT	maturation of SSU-rRNA from tricistronic rRNA transcript (SSU-rRNA, 5.8S rRNA, LSU-rRNA)	3	0.9	0.092	1
GOTERM_BP_DIRECT	microtubule-based movement	4	1.2	0.098	1
GOTERM_BP_DIRECT	positive regulation of macrophage derived foam cell differentiation	2	0.6	0.099	1

## Sheet: DEGs in GO terms at 3 hpi
Up-regulated DEGs involved in GO terms at 3 hpi
inflammatory response
ENSEMBL_GENE_ID	GENE NAME
ENSGALG00000007357	B-cell CLL/lymphoma 6(BCL6)
ENSGALG00000003003	C-C motif chemokine ligand 20(CCL20)
ENSGALG00000007015	CD40 molecule, TNF receptor superfamily member 5(CD40)
ENSGALG00000006351	Fas cell surface death receptor(FAS)
ENSGALG00000015346	NFKB inhibitor zeta(NFKBIZ)
ENSGALG00000000951	chemokine (C-C motif) ligand 4(CCL4)
ENSGALG00000006407	death domain-containing tumor necrosis factor receptor superfamily member 23(LOC378902)
ENSGALG00000024011	extracellular fatty acid-binding protein(EXFABP)
ENSGALG00000008407	interleukin 1 receptor associated kinase 2(IRAK2)
ENSGALG00000000534	interleukin 1, beta(IL1B)
ENSGALG00000007874	interleukin 18(IL18)
ENSGALG00000006335	interleukin 2 receptor, alpha(IL2RA)
ENSGALG00000011668	interleukin 8-like 1(IL8L1)
ENSGALG00000026098	interleukin 8-like 2(IL8L2)
ENSGALG00000005693	nitric oxide synthase 2, inducible(NOS2)
ENSGALG00000012304	nuclear factor of kappa light polypeptide gene enhancer in B-cells 1(NFKB1)
ENSGALG00000005653	nuclear factor of kappa light polypeptide gene enhancer in B-cells 2(NFKB2)
ENSGALG00000000783	platelet-activating factor receptor(PTAFR)
ENSGALG00000014824	prostaglandin E receptor 4(PTGER4)
ENSGALG00000005069	prostaglandin-endoperoxide synthase 2 (prostaglandin G/H synthase and cyclooxygenase)(PTGS2)
ENSGALG00000008166	toll-like receptor 15(TLR15)
ENSGALG00000000452	tumor necrosis factor receptor superfamily, member 10b(TNFRSF10B)
ENSGALG00000006106	tumor necrosis factor receptor superfamily, member 6b, decoy(TNFRSF6B)
ENSGALG00000007845	v-rel avian reticuloendotheliosis viral oncogene homolog(REL)
ENSGALG00000018967	v-yes-1 Yamaguchi sarcoma viral related oncogene homolog(LYN)
response to lipopolysaccharide
ENSEMBL_GENE_ID	GENE NAME
ENSGALG00000008014	CCAAT/enhancer binding protein (C/EBP), beta(CEBPB)
ENSGALG00000007015	CD40 molecule, TNF receptor superfamily member 5(CD40)
ENSGALG00000006351	Fas cell surface death receptor(FAS)
ENSGALG00000012200	GTP cyclohydrolase 1(GCH1)
ENSGALG00000006407	death domain-containing tumor necrosis factor receptor superfamily member 23(LOC378902)
ENSGALG00000009450	dual specificity phosphatase 10(DUSP10)
ENSGALG00000024011	extracellular fatty acid-binding protein(EXFABP)
ENSGALG00000011668	interleukin 8-like 1(IL8L1)
ENSGALG00000026098	interleukin 8-like 2(IL8L2)
ENSGALG00000028451	metallothionein 4(MT4)
ENSGALG00000008837	pellino E3 ubiquitin protein ligase 1(PELI1)
ENSGALG00000014824	prostaglandin E receptor 4(PTGER4)
ENSGALG00000001077	toll-interleukin 1 receptor (TIR) domain containing adaptor protein(TIRAP)
ENSGALG00000000452	tumor necrosis factor receptor superfamily, member 10b(TNFRSF10B)
ENSGALG00000006106	tumor necrosis factor receptor superfamily, member 6b, decoy(TNFRSF6B)
regulation of apoptotic process
ENSGALG00000008240	CASP8 and FADD like apoptosis regulator(CFLAR)
ENSGALG00000007015	CD40 molecule, TNF receptor superfamily member 5(CD40)
ENSGALG00000006351	Fas cell surface death receptor(FAS)
ENSGALG00000000834	Ras association domain family member 5(RASSF5)
ENSGALG00000009014	TNF receptor associated factor 2(TRAF2)
ENSGALG00000011389	TNF receptor associated factor 3(TRAF3)
ENSGALG00000007932	TNF receptor associated factor 6(TRAF6)
ENSGALG00000017186	baculoviral IAP repeat containing 2(BIRC2)
ENSGALG00000008355	caspase 8, apoptosis-related cysteine peptidase(CASP8)
ENSGALG00000006407	death domain-containing tumor necrosis factor receptor superfamily member 23(LOC378902)
ENSGALG00000012608	death-associated protein kinase 1(DAPK1)
ENSGALG00000003706	dual specificity phosphatase 1(DUSP1)
ENSGALG00000010560	eukaryotic translation initiation factor 2 alpha kinase 2(EIF2AK2)
ENSGALG00000012327	inhibin, beta A(INHBA)
ENSGALG00000006998	low density lipoprotein receptor-related protein 5(LRP5)
ENSGALG00000007679	microphthalmia-associated transcription factor(MITF)
ENSGALG00000000452	tumor necrosis factor receptor superfamily, member 10b(TNFRSF10B)
ENSGALG00000006106	tumor necrosis factor receptor superfamily, member 6b, decoy(TNFRSF6B)
immune response
ENSEMBL_GENE_ID	GENE NAME
ENSGALG00000013723	2'-5'-oligoadenylate synthetase-like(OASL)
ENSGALG00000007015	CD40 molecule, TNF receptor superfamily member 5(CD40)
ENSGALG00000003792	FYN binding protein(FYB)
ENSGALG00000006351	Fas cell surface death receptor(FAS)
ENSGALG00000013861	TNF alpha induced protein 3(TNFAIP3)
ENSGALG00000007932	TNF receptor associated factor 6(TRAF6)
ENSGALG00000000951	chemokine (C-C motif) ligand 4(CCL4)
ENSGALG00000006407	death domain-containing tumor necrosis factor receptor superfamily member 23(LOC378902)
ENSGALG00000005757	interferon regulatory factor 8(IRF8)
ENSGALG00000000534	interleukin 1, beta(IL1B)
ENSGALG00000007874	interleukin 18(IL18)
ENSGALG00000006335	interleukin 2 receptor, alpha(IL2RA)
ENSGALG00000011668	interleukin 8-like 1(IL8L1)
ENSGALG00000026098	interleukin 8-like 2(IL8L2)
ENSGALG00000000685	mitogen-activated protein kinase kinase kinase 14(MAP3K14)
ENSGALG00000015209	nuclear factor, interleukin 3 regulated(NFIL3)
ENSGALG00000000452	tumor necrosis factor receptor superfamily, member 10b(TNFRSF10B)
ENSGALG00000006106	tumor necrosis factor receptor superfamily, member 6b, decoy(TNFRSF6B)
ENSGALG00000007174	tumor necrosis factor superfamily member 15(TNFSF15)
positive regulation of transcription from RNA polymerase II promoter
ENSEMBL_GENE_ID	GENE NAME
ENSGALG00000007685	B-cell CLL/lymphoma 9-like(BCL9L)
ENSGALG00000007015	CD40 molecule, TNF receptor superfamily member 5(CD40)
ENSGALG00000000678	Cbp/p300-interacting transactivator, with Glu/Asp-rich carboxy-terminal domain, 4(CITED4)
ENSGALG00000011657	ELL associated factor 2(EAF2)
ENSGALG00000010036	FOS like antigen 2(FOSL2)
ENSGALG00000006885	Harvey rat sarcoma viral oncogene homolog(HRAS)
ENSGALG00000006245	Kruppel-like factor 15(KLF15)
ENSGALG00000001256	NLR family, CARD domain containing 5(NLRC5)
ENSGALG00000004998	Raf-1 proto-oncogene, serine/threonine kinase(RAF1)
ENSGALG00000028401	Sp1 transcription factor(SP1)
ENSGALG00000004187	TAF9 RNA polymerase II, TATA box binding protein (TBP)-associated factor, 32kDa(TAF9)
ENSGALG00000007932	TNF receptor associated factor 6(TRAF6)
ENSGALG00000015666	TNFAIP3 interacting protein 2(TNIP2)
ENSGALG00000000751	aryl hydrocarbon receptor nuclear translocator(ARNT)
ENSGALG00000005378	aryl hydrocarbon receptor nuclear translocator-like(ARNTL)
ENSGALG00000010836	aryl hydrocarbon receptor(AHR)
ENSGALG00000007082	cAMP responsive element modulator(CREM)
ENSGALG00000015472	chromodomain helicase DNA binding protein 7(CHD7)
ENSGALG00000006138	helicase with zinc finger 2, transcriptional coactivator(HELZ2)
ENSGALG00000003297	histone deacetylase 1(HDAC1)
ENSGALG00000012327	inhibin, beta A(INHBA)
ENSGALG00000006785	interferon regulatory factor 1(IRF1)
ENSGALG00000014836	lipin 2(LPIN2)
ENSGALG00000006998	low density lipoprotein receptor-related protein 5(LRP5)
ENSGALG00000007100	myocyte enhancer factor 2A(MEF2A)
ENSGALG00000008098	nicotinamide phosphoribosyltransferase(NAMPT)
ENSGALG00000012304	nuclear factor of kappa light polypeptide gene enhancer in B-cells 1(NFKB1)
ENSGALG00000005653	nuclear factor of kappa light polypeptide gene enhancer in B-cells 2(NFKB2)
ENSGALG00000003428	phosphoinositide-3-kinase, regulatory subunit 2 (beta)(PIK3R2)
ENSGALG00000002963	phosphotyrosine interaction domain containing 1(PID1)
ENSGALG00000010698	ribosomal protein S6 kinase, 90kDa, polypeptide 5(RPS6KA5)
ENSGALG00000013255	serum response factor(SRF)
ENSGALG00000003282	signal transducer and activator of transcription 5B(STAT5B)
ENSGALG00000000270	thyroid hormone receptor, alpha(THRA)
ENSGALG00000011878	transcription factor 20 (AR1)(TCF20)
ENSGALG00000016059	v-ets avian erythroblastosis virus E26 oncogene homolog 2(ETS2)
ENSGALG00000012277	v-maf avian musculoaponeurotic fibrosarcoma oncogene homolog F(MAFF)
ENSGALG00000007845	v-rel avian reticuloendotheliosis viral oncogene homolog(REL)
ENSGALG00000026166	vitamin D (1,25- dihydroxyvitamin D3) receptor(VDR)
ENSGALG00000007260	zinc finger E-box binding homeobox 1(ZEB1)
I-kappaB kinase/NF-kappaB signaling
ENSEMBL_GENE_ID	GENE NAME
ENSGALG00000007932	TNF receptor associated factor 6(TRAF6)
ENSGALG00000015666	TNFAIP3 interacting protein 2(TNIP2)
ENSGALG00000012076	TRAF interacting protein with forkhead associated domain(TIFA)
ENSGALG00000008407	interleukin 1 receptor associated kinase 2(IRAK2)
ENSGALG00000000685	mitogen-activated protein kinase kinase kinase 14(MAP3K14)
ENSGALG00000012304	nuclear factor of kappa light polypeptide gene enhancer in B-cells 1(NFKB1)
ENSGALG00000005653	nuclear factor of kappa light polypeptide gene enhancer in B-cells 2(NFKB2)
ENSGALG00000015899	receptor-interacting serine-threonine kinase 2(RIPK2)
ENSGALG00000007845	v-rel avian reticuloendotheliosis viral oncogene homolog(REL)
positive regulation of I-kappaB kinase/NF-kappaB signaling
ENSEMBL_GENE_ID	GENE NAME
ENSGALG00000008240	CASP8 and FADD like apoptosis regulator(CFLAR)
ENSGALG00000007015	CD40 molecule, TNF receptor superfamily member 5(CD40)
ENSGALG00000007932	TNF receptor associated factor 6(TRAF6)
ENSGALG00000015666	TNFAIP3 interacting protein 2(TNIP2)
ENSGALG00000015026	TRAF3 interacting protein 2(TRAF3IP2)
ENSGALG00000008355	caspase 8, apoptosis-related cysteine peptidase(CASP8)
ENSGALG00000013356	inhibitor of kappa light polypeptide gene enhancer in B-cells, kinase epsilon(IKBKE)
ENSGALG00000011118	mesoderm induction early response 1, transcriptional regulator(MIER1)
ENSGALG00000000685	mitogen-activated protein kinase kinase kinase 14(MAP3K14)
ENSGALG00000008837	pellino E3 ubiquitin protein ligase 1(PELI1)
ENSGALG00000014725	polo-like kinase 2(PLK2)
ENSGALG00000001569	ras homolog family member C(RHOC)
ENSGALG00000015899	receptor-interacting serine-threonine kinase 2(RIPK2)
ENSGALG00000001077	toll-interleukin 1 receptor (TIR) domain containing adaptor protein(TIRAP)
ENSGALG00000007845	v-rel avian reticuloendotheliosis viral oncogene homolog(REL)
cellular response to mechanical stimulus
ENSEMBL_GENE_ID	GENE NAME
ENSGALG00000007015	CD40 molecule, TNF receptor superfamily member 5(CD40)
ENSGALG00000006351	Fas cell surface death receptor(FAS)
ENSGALG00000008355	caspase 8, apoptosis-related cysteine peptidase(CASP8)
ENSGALG00000025977	growth arrest and DNA-damage-inducible, alpha(GADD45A)
ENSGALG00000006785	interferon regulatory factor 1(IRF1)
ENSGALG00000000685	mitogen-activated protein kinase kinase kinase 14(MAP3K14)
ENSGALG00000012304	nuclear factor of kappa light polypeptide gene enhancer in B-cells 1(NFKB1)
ENSGALG00000014824	prostaglandin E receptor 4(PTGER4)
toll-like receptor signaling pathway
ENSGALG00000011389	TNF receptor associated factor 3(TRAF3)
ENSGALG00000007932	TNF receptor associated factor 6(TRAF6)
ENSGALG00000014297	interferon regulatory factor 7(IRF7)
ENSGALG00000008407	interleukin 1 receptor associated kinase 2(IRAK2)
ENSGALG00000000534	interleukin 1, beta(IL1B)
ENSGALG00000001077	toll-interleukin 1 receptor (TIR) domain containing adaptor protein(TIRAP)
ENSGALG00000008166	toll-like receptor 15(TLR15)
positive regulation of inflammatory response
ENSGALG00000000951	chemokine (C-C motif) ligand 4(CCL4)
ENSGALG00000000534	interleukin 1, beta(IL1B)
ENSGALG00000026098	interleukin 8-like 2(IL8L2)
ENSGALG00000014824	prostaglandin E receptor 4(PTGER4)
ENSGALG00000003282	signal transducer and activator of transcription 5B(STAT5B)
ENSGALG00000016059	v-ets avian erythroblastosis virus E26 oncogene homolog 2(ETS2)
regulation of cell proliferation
ENSGALG00000007357	B-cell CLL/lymphoma 6(BCL6)
ENSGALG00000007015	CD40 molecule, TNF receptor superfamily member 5(CD40)
ENSGALG00000006351	Fas cell surface death receptor(FAS)
ENSGALG00000008104	coiled-coil domain containing 88A(CCDC88A)
ENSGALG00000006407	death domain-containing tumor necrosis factor receptor superfamily member 23(LOC378902)
ENSGALG00000010001	egl-9 family hypoxia-inducible factor 3(EGLN3)
ENSGALG00000011668	interleukin 8-like 1(IL8L1)
ENSGALG00000005065	phospholipase A2 group IVA(PLA2G4A)
ENSGALG00000005805	phospholipase C, delta 1(PLCD1)
ENSGALG00000005086	plasminogen activator, urokinase(PLAU)
ENSGALG00000005069	prostaglandin-endoperoxide synthase 2 (prostaglandin G/H synthase and cyclooxygenase)(PTGS2)
ENSGALG00000016348	spermidine/spermine N1-acetyltransferase 1(SAT1)
ENSGALG00000000452	tumor necrosis factor receptor superfamily, member 10b(TNFRSF10B)
ENSGALG00000006106	tumor necrosis factor receptor superfamily, member 6b, decoy(TNFRSF6B)
interleukin-1-mediated signaling pathway
ENSGALG00000007932	TNF receptor associated factor 6(TRAF6)
ENSGALG00000015666	TNFAIP3 interacting protein 2(TNIP2)
ENSGALG00000008407	interleukin 1 receptor associated kinase 2(IRAK2)
ENSGALG00000010698	ribosomal protein S6 kinase, 90kDa, polypeptide 5(RPS6KA5)
response to cytokine
ENSGALG00000024011	extracellular fatty acid-binding protein(EXFABP)
ENSGALG00000028249	myeloid cell leukemia 1(MCL1)
ENSGALG00000012304	nuclear factor of kappa light polypeptide gene enhancer in B-cells 1(NFKB1)
ENSGALG00000005653	nuclear factor of kappa light polypeptide gene enhancer in B-cells 2(NFKB2)
ENSGALG00000013255	serum response factor(SRF)
ENSGALG00000007845	v-rel avian reticuloendotheliosis viral oncogene homolog(REL)
negative regulation of insulin receptor signaling pathway
ENSGALG00000002260	cytokine inducible SH2-containing protein(CISH)
ENSGALG00000013100	growth factor receptor-bound protein 10(GRB10)
ENSGALG00000002963	phosphotyrosine interaction domain containing 1(PID1)
ENSGALG00000013867	protein tyrosine phosphatase, non-receptor type 2(PTPN2)
ENSGALG00000007158	suppressor of cytokine signaling 1(SOCS1)
ENSGALG00000027786	suppressor of cytokine signaling 3(SOCS3)
Down-regulated DEGs involved in GO terms at 3 hpi
transmembrane transport
ENSGALG00000010326	feline leukemia virus subgroup C cellular receptor family, member 2(FLVCR2)
ENSGALG00000015652	major facilitator superfamily domain containing 10(MFSD10)
ENSGALG00000020538	major facilitator superfamily domain containing 7(MFSD7)
ENSGALG00000016792	major facilitator superfamily domain containing 9(MFSD9)
ENSGALG00000000378	solute carrier family 25 (mitochondrial iron transporter), member 37(SLC25A37)
ENSGALG00000016185	solute carrier family 37 (glucose-6-phosphate transporter), member 1(SLC37A1)
ENSGALG00000017089	solute carrier family 46 member 3(SLC46A3)
positive regulation of sequestering of triglyceride
ENSGALG00000026285	fat storage inducing transmembrane protein 2(FITM2)
ENSGALG00000015425	lipoprotein lipase(LPL)
ENSGALG00000012059	oxysterol binding protein-like 11(OSBPL11)
endocytic recycling
ENSEMBL_GENE_ID	GENE NAME
ENSGALG00000021021	ADP-ribosylation factor-like 4C(ARL4C)
ENSGALG00000008950	EH domain-containing protein 4-like(LOC100859860)
ENSGALG00000003899	RAB17, member RAS oncogene family(RAB17)
ENSGALG00000012052	sorting nexin 4(SNX4)
filopodium assembly
ENSEMBL_GENE_ID	GENE NAME
ENSGALG00000003899	RAB17, member RAS oncogene family(RAB17)
ENSGALG00000000816	SLIT-ROBO Rho GTPase activating protein 2(SRGAP2)
ENSGALG00000009362	integrin, alpha 6(ITGA6)
positive regulation of interleukin-6 production
ENSGALG00000008439	CD36 molecule(CD36)
ENSGALG00000000769	RAB7B, member RAS oncogene family(RAB7B)
ENSGALG00000000826	mitogen-activated protein kinase 13(MAPK13)
ENSGALG00000011535	nucleotide-binding oligomerization domain containing 1(NOD1)
positive regulation of monocyte chemotaxis
ENSGALG00000011733	chemokine (C-C motif) receptor 2(CCR2)
ENSGALG00000011732	chemokine (C-C motif) receptor 5(CCR5)
ENSGALG00000016713	phospholipase A2 group VII(PLA2G7)
mitotic chromosome condensation
ENSGALG00000024128	non-SMC condensin I complex subunit H(NCAPH)
ENSGALG00000008584	nucleolar and spindle associated protein 1(NUSAP1)
ENSGALG00000009553	structural maintenance of chromosomes 4(SMC4)

## Sheet: 36 h DEGs GO
36 h up-regulated DEGs GO
Category	Term	genes count	%	P-Value	Benjamini
GOTERM_BP_DIRECT	inflammatory response	13	8	3.8e-08	2.4e-05
GOTERM_BP_DIRECT	innate immune response	9	5.6	3.7e-05	0.012
GOTERM_BP_DIRECT	toll-like receptor signaling pathway	5	3.1	0.00012	0.024
GOTERM_BP_DIRECT	immune response	8	4.9	0.0004	0.061
GOTERM_BP_DIRECT	MyD88-dependent toll-like receptor signaling pathway	4	2.5	0.00049	0.059
GOTERM_BP_DIRECT	T-helper 1 type immune response	3	1.9	0.0015	0.14
GOTERM_BP_DIRECT	positive regulation of interleukin-6 biosynthetic process	3	1.9	0.0022	0.18
GOTERM_BP_DIRECT	defense response to Gram-negative bacterium	4	2.5	0.0035	0.24
GOTERM_BP_DIRECT	metabolic process	5	3.1	0.0054	0.31
GOTERM_BP_DIRECT	angiogenesis	6	3.7	0.0057	0.3
GOTERM_BP_DIRECT	defense response to bacterium	4	2.5	0.0078	0.36
GOTERM_BP_DIRECT	negative regulation of apoptotic process	7	4.3	0.015	0.55
GOTERM_BP_DIRECT	positive regulation of gene expression	6	3.7	0.022	0.65
GOTERM_BP_DIRECT	granuloma formation	2	1.2	0.025	0.67
GOTERM_BP_DIRECT	detection of diacyl bacterial lipopeptide	2	1.2	0.025	0.67
GOTERM_BP_DIRECT	leukotriene production involved in inflammatory response	2	1.2	0.025	0.67
GOTERM_BP_DIRECT	toll-like receptor 6 signaling pathway	2	1.2	0.025	0.67
GOTERM_BP_DIRECT	response to lipopolysaccharide	4	2.5	0.028	0.69
GOTERM_BP_DIRECT	protein homooligomerization	5	3.1	0.037	0.77
GOTERM_BP_DIRECT	wound healing	3	1.9	0.047	0.83
GOTERM_BP_DIRECT	skeletal muscle cell differentiation	3	1.9	0.047	0.83
GOTERM_BP_DIRECT	germinal center formation	2	1.2	0.049	0.82
GOTERM_BP_DIRECT	osteoclast fusion	2	1.2	0.049	0.82
GOTERM_BP_DIRECT	negative regulation of protein phosphorylation	3	1.9	0.05	0.82
GOTERM_BP_DIRECT	regulation of inflammatory response	3	1.9	0.053	0.82
GOTERM_BP_DIRECT	hydrogen peroxide catabolic process	2	1.2	0.061	0.84
GOTERM_BP_DIRECT	regulation of mast cell degranulation	2	1.2	0.072	0.88
GOTERM_BP_DIRECT	regulation of cytokine secretion	2	1.2	0.072	0.88
GOTERM_BP_DIRECT	antibacterial humoral response	2	1.2	0.072	0.88
GOTERM_BP_DIRECT	cellular response to lipopolysaccharide	3	1.9	0.077	0.89
GOTERM_BP_DIRECT	angiogenesis involved in wound healing	2	1.2	0.084	0.9
GOTERM_BP_DIRECT	leukotriene biosynthetic process	2	1.2	0.084	0.9
GOTERM_BP_DIRECT	fat cell differentiation	3	1.9	0.092	0.91
GOTERM_BP_DIRECT	lipid biosynthetic process	2	1.2	0.095	0.91
36 h down-regulated DEGs GO
Category	Term	genes count	%	P-Value	Benjamini
GOTERM_BP_DIRECT	cellular iron ion homeostasis	3	3.5	0.007	0.92
GOTERM_BP_DIRECT	regulation of transcription from RNA polymerase II promoter in response to iron	2	2.4	0.013	0.91
GOTERM_BP_DIRECT	multicellular organismal iron ion homeostasis	2	2.4	0.033	0.98
GOTERM_BP_DIRECT	response to oxidative stress	3	3.5	0.044	0.98
GOTERM_BP_DIRECT	phosphatidylcholine biosynthetic process	2	2.4	0.052	0.98
GOTERM_BP_DIRECT	high-density lipoprotein particle remodeling	2	2.4	0.058	0.97
GOTERM_BP_DIRECT	reverse cholesterol transport	2	2.4	0.065	0.97
GOTERM_BP_DIRECT	negative regulation of proteasomal ubiquitin-dependent protein catabolic process	2	2.4	0.083	0.98
GOTERM_BP_DIRECT	negative regulation of apoptotic process	4	4.7	0.092	0.98
GOTERM_BP_DIRECT	positive regulation of smooth muscle cell proliferation	2	2.4	0.096	0.97

## Sheet: DEGs in GO terms at 36 hpi
Up-regulated DEGs involved in GO terms at 36 hpi
inflammatory response
ENSGALG00000023411	CD180 molecule(CD180)
ENSGALG00000015346	NFKB inhibitor zeta(NFKBIZ)
ENSGALG00000011733	chemokine (C-C motif) receptor 2(CCR2)
ENSGALG00000016261	cytochrome b-245, beta polypeptide(CYBB)
ENSGALG00000024011	extracellular fatty acid-binding protein(EXFABP)
ENSGALG00000007874	interleukin 18(IL18)
ENSGALG00000026098	interleukin 8-like 2(IL8L2)
ENSGALG00000005653	nuclear factor of kappa light polypeptide gene enhancer in B-cells 2(NFKB2)
ENSGALG00000002643	selectin P (granule membrane protein 140kDa, antigen CD62)(SELP)
ENSGALG00000017485	toll-like receptor 1 family member A(TLR1A)
ENSGALG00000027093	toll-like receptor 1 family member B(TLR1B)
ENSGALG00000008166	toll-like receptor 15(TLR15)
ENSGALG00000016590	toll-like receptor 7(TLR7)
innate immune response
ENSGALG00000016661	B lymphoid tyrosine kinase(BLK)
ENSGALG00000024272	S100 calcium binding protein A9(S100A9)
ENSGALG00000006756	bactericidal/permeability-increasing protein(BPI)
ENSGALG00000016261	cytochrome b-245, beta polypeptide(CYBB)
ENSGALG00000024011	extracellular fatty acid-binding protein(EXFABP)
ENSGALG00000005653	nuclear factor of kappa light polypeptide gene enhancer in B-cells 2(NFKB2)
ENSGALG00000017485	toll-like receptor 1 family member A(TLR1A)
ENSGALG00000027093	toll-like receptor 1 family member B(TLR1B)
ENSGALG00000016590	toll-like receptor 7(TLR7)
toll-like receptor signaling pathway
ENSEMBL_GENE_ID	GENE NAME
ENSGALG00000023411	CD180 molecule(CD180)
ENSGALG00000017485	toll-like receptor 1 family member A(TLR1A)
ENSGALG00000027093	toll-like receptor 1 family member B(TLR1B)
ENSGALG00000008166	toll-like receptor 15(TLR15)
ENSGALG00000016590	toll-like receptor 7(TLR7)
immune response
ENSGALG00000027074	CD244 molecule, natural killer cell receptor 2B4(CD244)
ENSGALG00000000141	Major histocompatibility complex class II beta chain BLB1(BLB1)
ENSGALG00000011733	chemokine (C-C motif) receptor 2(CCR2)
ENSGALG00000007874	interleukin 18(IL18)
ENSGALG00000026098	interleukin 8-like 2(IL8L2)
ENSGALG00000000166	major histocompatibility complex, class II, DM beta 2(DMB2)
ENSGALG00000015209	nuclear factor, interleukin 3 regulated(NFIL3)
ENSGALG00000016590	toll-like receptor 7(TLR7)
MyD88-dependent toll-like receptor signaling pathway
ENSGALG00000017485	toll-like receptor 1 family member A(TLR1A)
ENSGALG00000027093	toll-like receptor 1 family member B(TLR1B)
ENSGALG00000008166	toll-like receptor 15(TLR15)
ENSGALG00000016590	toll-like receptor 7(TLR7)
T-helper 1 type immune response
ENSGALG00000007874	interleukin 18(IL18)
ENSGALG00000017485	toll-like receptor 1 family member A(TLR1A)
ENSGALG00000027093	toll-like receptor 1 family member B(TLR1B)
positive regulation of interleukin-6 biosynthetic process
ENSGALG00000017485	toll-like receptor 1 family member A(TLR1A)
ENSGALG00000027093	toll-like receptor 1 family member B(TLR1B)
ENSGALG00000016590	toll-like receptor 7(TLR7)
defense response to Gram-negative bacterium
ENSGALG00000008014	CCAAT/enhancer binding protein (C/EBP), beta(CEBPB)
ENSGALG00000024011	extracellular fatty acid-binding protein(EXFABP)
ENSGALG00000026098	interleukin 8-like 2(IL8L2)
ENSGALG00000009963	lysozyme (renal amyloidosis)(LYZ)
metabolic process
ENSGALG00000019768	acyl-CoA synthetase family member 2(ACSF2)
ENSGALG00000008840	acyl-CoA synthetase long-chain family member 5(ACSL5)
ENSGALG00000014509	bone marrow stromal cell antigen 1(BST1)
ENSGALG00000016919	immunoresponsive 1 homolog (mouse)(IRG1)
ENSGALG00000009848	lysophosphatidylglycerol acyltransferase 1(LPGAT1)
angiogenesis
ENSGALG00000002632	calcitonin receptor-like(CALCRL)
ENSGALG00000007874	interleukin 18(IL18)
ENSGALG00000026098	interleukin 8-like 2(IL8L2)
ENSGALG00000007140	neuropilin 1(NRP1)
ENSGALG00000005805	phospholipase C, delta 1(PLCD1)
ENSGALG00000003515	platelet/endothelial cell adhesion molecule 1(PECAM1)
Down-regulated DEGs involved in GO terms at 36 hpi
cellular iron ion homeostasis
ENSGALG00000012550	heme oxygenase 1(HMOX1)
ENSGALG00000011434	solute carrier family 11 (proton-coupled divalent metal ion transporter), member 1(SLC11A1)
ENSGALG00000002433	solute carrier family 40 (iron-regulated transporter), member 1(SLC40A1)
regulation of transcription from RNA polymerase II promoter in response to iron
ENSGALG00000012550	heme oxygenase 1(HMOX1)
ENSGALG00000002433	solute carrier family 40 (iron-regulated transporter), member 1(SLC40A1)
multicellular organismal iron ion homeostasis
ENSGALG00000011434	solute carrier family 11 (proton-coupled divalent metal ion transporter), member 1(SLC11A1)
ENSGALG00000002433	solute carrier family 40 (iron-regulated transporter), member 1(SLC40A1)
response to oxidative stress
ENSGALG00000009898	GRB2 associated binding protein 1(GAB1)
ENSGALG00000012550	heme oxygenase 1(HMOX1)
ENSGALG00000010614	solute carrier family 25 (mitochondrial carrier; adenine nucleotide translocator), member 4(SLC25A4)
