# Supplementary material for: A balanced game: chicken macrophage response to ALV-J infection
Source: Vet Res. 2019 Mar 6;50:20. doi: 10.1186/s13567-019-0638-y (PMC6404279; doi:10.1186/s13567-019-0638-y)
Supplement: Supplementary file 5 — Additional file 5. KEGG pathways and the information of DEG involved in these KEGG pathways at 3 hpi and 36 hpi after ALV-J infection in MDM. [file 13567_2019_638_MOESM5_ESM.xlsx]

## Sheet: 3h KEGG
Up-regulated DEGs KEGG
Category	Term	Count	%	P-Value	Benjamini
KEGG_PATHWAY	MAPK signaling pathway	30	5.1	1.6e-07	1.7e-05
KEGG_PATHWAY	Toll-like receptor signaling pathway	18	3.1	2.1e-07	1.1e-05
KEGG_PATHWAY	NOD-like receptor signaling pathway	12	2	1.9e-06	7e-05
KEGG_PATHWAY	Influenza A	19	3.2	2.7e-05	0.00073
KEGG_PATHWAY	Cytokine-cytokine receptor interaction	19	3.2	0.00072	0.015
KEGG_PATHWAY	Apoptosis	10	1.7	0.00075	0.013
KEGG_PATHWAY	RIG-I-like receptor signaling pathway	10	1.7	0.00099	0.015
KEGG_PATHWAY	FoxO signaling pathway	15	2.6	0.0015	0.02
KEGG_PATHWAY	Jak-STAT signaling pathway	13	2.2	0.0079	0.091
KEGG_PATHWAY	Herpes simplex infection	14	2.4	0.016	0.16
KEGG_PATHWAY	VEGF signaling pathway	8	1.4	0.017	0.16
KEGG_PATHWAY	Adipocytokine signaling pathway	8	1.4	0.031	0.25
KEGG_PATHWAY	Salmonella infection	8	1.4	0.036	0.26
KEGG_PATHWAY	Cytosolic DNA-sensing pathway	6	1	0.039	0.27
KEGG_PATHWAY	Insulin signaling pathway	11	1.9	0.046	0.29
KEGG_PATHWAY	Ubiquitin mediated proteolysis	11	1.9	0.066	0.37
KEGG_PATHWAY	p53 signaling pathway	7	1.2	0.068	0.36
KEGG_PATHWAY	Protein processing in endoplasmic reticulum	12	2	0.086	0.42
Down-regulated DEGs KEGG
Category	Term	Count	%	P-Value	Benjamini
KEGG_PATHWAY	Cell cycle	10	3.1	0.003	0.25
KEGG_PATHWAY	FoxO signaling pathway	10	3.1	0.0054	0.22
KEGG_PATHWAY	Progesterone-mediated oocyte maturation	6	1.9	0.055	0.83
KEGG_PATHWAY	Apoptosis	5	1.5	0.057	0.75
KEGG_PATHWAY	Jak-STAT signaling pathway	7	2.2	0.096	0.85

## Sheet: DEGs involved in KEGG at 3 hpi
Up-regulated DEGs involved in KEGG pathway at 3 hpi
MAPK signaling pathway
ENSEMBL_GENE_ID	GENE NAME
ENSGALG00000006351	Fas cell surface death receptor(FAS)
ENSGALG00000006885	Harvey rat sarcoma viral oncogene homolog(HRAS)
ENSGALG00000003845	MAP kinase interacting serine/threonine kinase 2(MKNK2)
ENSGALG00000009740	RAS guanyl releasing protein 1 (calcium and DAG-regulated)(RASGRP1)
ENSGALG00000010435	RAS guanyl releasing protein 3 (calcium and DAG-regulated)(RASGRP3)
ENSGALG00000004998	Raf-1 proto-oncogene, serine/threonine kinase(RAF1)
ENSGALG00000009014	TNF receptor associated factor 2(TRAF2)
ENSGALG00000007932	TNF receptor associated factor 6(TRAF6)
ENSGALG00000003706	dual specificity phosphatase 1(DUSP1)
ENSGALG00000009450	dual specificity phosphatase 10(DUSP10)
ENSGALG00000028155	dual specificity phosphatase 16(DUSP16)
ENSGALG00000008581	dual specificity phosphatase 5(DUSP5)
ENSGALG00000006647	dual specificity phosphatase 8(DUSP8)
ENSGALG00000028143	growth arrest and DNA damage-inducible protein GADD45 beta-like(GADD45B)
ENSGALG00000025977	growth arrest and DNA-damage-inducible, alpha(GADD45A)
ENSGALG00000016782	interleukin 1 receptor type 2(IL1R2)
ENSGALG00000000534	interleukin 1, beta(IL1B)
ENSGALG00000008612	mitogen-activated protein kinase 11(MAPK11)
ENSGALG00000004735	mitogen-activated protein kinase kinase 3(MAP2K3)
ENSGALG00000000685	mitogen-activated protein kinase kinase kinase 14(MAP3K14)
ENSGALG00000013892	mitogen-activated protein kinase kinase kinase 5(MAP3K5)
ENSGALG00000007356	mitogen-activated protein kinase kinase kinase 8(MAP3K8)
ENSGALG00000000883	mitogen-activated protein kinase-activated protein kinase 2(MAPKAPK2)
ENSGALG00000012304	nuclear factor of kappa light polypeptide gene enhancer in B-cells 1(NFKB1)
ENSGALG00000005653	nuclear factor of kappa light polypeptide gene enhancer in B-cells 2(NFKB2)
ENSGALG00000005065	phospholipase A2 group IVA(PLA2G4A)
ENSGALG00000012178	platelet-derived growth factor beta polypeptide(PDGFB)
ENSGALG00000005998	related RAS viral (r-ras) oncogene homolog 2(RRAS2)
ENSGALG00000010698	ribosomal protein S6 kinase, 90kDa, polypeptide 5(RPS6KA5)
ENSGALG00000013255	serum response factor(SRF)
Toll-like receptor signaling pathway
ENSGALG00000007015	CD40 molecule, TNF receptor superfamily member 5(CD40)
ENSGALG00000015474	CD80 molecule(CD80)
ENSGALG00000011389	TNF receptor associated factor 3(TRAF3)
ENSGALG00000007932	TNF receptor associated factor 6(TRAF6)
ENSGALG00000008355	caspase 8, apoptosis-related cysteine peptidase(CASP8)
ENSGALG00000000951	chemokine (C-C motif) ligand 4(CCL4)
ENSGALG00000013356	inhibitor of kappa light polypeptide gene enhancer in B-cells, kinase epsilon(IKBKE)
ENSGALG00000014297	interferon regulatory factor 7(IRF7)
ENSGALG00000000534	interleukin 1, beta(IL1B)
ENSGALG00000011668	interleukin 8-like 1(IL8L1)
ENSGALG00000026098	interleukin 8-like 2(IL8L2)
ENSGALG00000008612	mitogen-activated protein kinase 11(MAPK11)
ENSGALG00000004735	mitogen-activated protein kinase kinase 3(MAP2K3)
ENSGALG00000007356	mitogen-activated protein kinase kinase kinase 8(MAP3K8)
ENSGALG00000012304	nuclear factor of kappa light polypeptide gene enhancer in B-cells 1(NFKB1)
ENSGALG00000003428	phosphoinositide-3-kinase, regulatory subunit 2 (beta)(PIK3R2)
ENSGALG00000021573	PIK3R5L
ENSGALG00000026167	phosphoinositide-3-kinase, regulatory subunit 5(PIK3R5)
ENSGALG00000001077	toll-interleukin 1 receptor (TIR) domain containing adaptor protein(TIRAP)
NOD-like receptor signaling pathway
ENSEMBL_GENE_ID	GENE NAME
ENSGALG00000013861	TNF alpha induced protein 3(TNFAIP3)
ENSGALG00000007932	TNF receptor associated factor 6(TRAF6)
ENSGALG00000017186	baculoviral IAP repeat containing 2(BIRC2)
ENSGALG00000008355	caspase 8, apoptosis-related cysteine peptidase(CASP8)
ENSGALG00000000534	interleukin 1, beta(IL1B)
ENSGALG00000007874	interleukin 18(IL18)
ENSGALG00000011668	interleukin 8-like 1(IL8L1)
ENSGALG00000026098	interleukin 8-like 2(IL8L2)
ENSGALG00000008612	mitogen-activated protein kinase 11(MAPK11)
ENSGALG00000012304	nuclear factor of kappa light polypeptide gene enhancer in B-cells 1(NFKB1)
ENSGALG00000015899	receptor-interacting serine-threonine kinase 2(RIPK2)
ENSGALG00000021325	receptor-interacting serine-threonine kinase 3(RIPK3)
Influenza A
ENSGALG00000006351	Fas cell surface death receptor(FAS)
ENSGALG00000004998	Raf-1 proto-oncogene, serine/threonine kinase(RAF1)
ENSGALG00000010560	eukaryotic translation initiation factor 2 alpha kinase 2(EIF2AK2)
ENSGALG00000015958	eukaryotic translation initiation factor 2 alpha kinase 3(EIF2AK3)
ENSGALG00000008341	furin (paired basic amino acid cleaving enzyme)(FURIN)
ENSGALG00000013356	inhibitor of kappa light polypeptide gene enhancer in B-cells, kinase epsilon(IKBKE)
ENSGALG00000014297	interferon regulatory factor 7(IRF7)
ENSGALG00000000534	interleukin 1, beta(IL1B)
ENSGALG00000007874	interleukin 18(IL18)
ENSGALG00000011668	interleukin 8-like 1(IL8L1)
ENSGALG00000026098	interleukin 8-like 2(IL8L2)
ENSGALG00000008612	mitogen-activated protein kinase 11(MAPK11)
ENSGALG00000004735	mitogen-activated protein kinase kinase 3(MAP2K3)
ENSGALG00000016142	myxovirus (influenza virus) resistance 1, interferon-inducible protein p78 (mouse)(MX1)
ENSGALG00000012304	nuclear factor of kappa light polypeptide gene enhancer in B-cells 1(NFKB1)
ENSGALG00000003428	phosphoinositide-3-kinase, regulatory subunit 2 (beta)(PIK3R2)
ENSGALG00000021573, ENSGALG00000026167	phosphoinositide-3-kinase, regulatory subunit 5(PIK3R5)
ENSGALG00000027786	suppressor of cytokine signaling 3(SOCS3)
ENSGALG00000000452	tumor necrosis factor receptor superfamily, member 10b(TNFRSF10B)
Cytokine-cytokine receptor interaction
ENSGALG00000003003	C-C motif chemokine ligand 20(CCL20)
ENSGALG00000007015	CD40 molecule, TNF receptor superfamily member 5(CD40)
ENSGALG00000006351	Fas cell surface death receptor(FAS)
ENSGALG00000000951	chemokine (C-C motif) ligand 4(CCL4)
ENSGALG00000004481	ectodysplasin A(EDA)
ENSGALG00000016782	interleukin 1 receptor type 2(IL1R2)
ENSGALG00000000534	interleukin 1, beta(IL1B)
ENSGALG00000024075	interleukin 10 receptor subunit alpha(IL10RA)
ENSGALG00000015941	interleukin 10 receptor subunit beta(IL10RB)
ENSGALG00000006032	interleukin 13 receptor, alpha 1(IL13RA1)
ENSGALG00000007874	interleukin 18(IL18)
ENSGALG00000006335	interleukin 2 receptor, alpha(IL2RA)
ENSGALG00000013869	interleukin 20 receptor, alpha(IL20RA)
ENSGALG00000011668	interleukin 8-like 1(IL8L1)
ENSGALG00000026098	interleukin 8-like 2(IL8L2)
ENSGALG00000012178	platelet-derived growth factor beta polypeptide(PDGFB)
ENSGALG00000000543	tumor necrosis factor receptor superfamily member 9(TNFRSF9)
ENSGALG00000006106	tumor necrosis factor receptor superfamily, member 6b, decoy(TNFRSF6B)
ENSGALG00000007174	tumor necrosis factor superfamily member 15(TNFSF15)
Apoptosis
ENSGALG00000008240	CASP8 and FADD like apoptosis regulator(CFLAR)
ENSGALG00000006351	Fas cell surface death receptor(FAS)
ENSGALG00000009014	TNF receptor associated factor 2(TRAF2)
ENSGALG00000017186	baculoviral IAP repeat containing 2(BIRC2)
ENSGALG00000008355	caspase 8, apoptosis-related cysteine peptidase(CASP8)
ENSGALG00000000685	mitogen-activated protein kinase kinase kinase 14(MAP3K14)
ENSGALG00000012304	nuclear factor of kappa light polypeptide gene enhancer in B-cells 1(NFKB1)
ENSGALG00000003428	phosphoinositide-3-kinase, regulatory subunit 2 (beta)(PIK3R2)
ENSGALG00000021573	PIK3R5L
ENSGALG00000026167	phosphoinositide-3-kinase, regulatory subunit 5(PIK3R5)
ENSGALG00000000452	tumor necrosis factor receptor superfamily, member 10b(TNFRSF10B)
RIG-I-like receptor signaling pathway
ENSGALG00000009014	TNF receptor associated factor 2(TRAF2)
ENSGALG00000011389	TNF receptor associated factor 3(TRAF3)
ENSGALG00000007932	TNF receptor associated factor 6(TRAF6)
ENSGALG00000008355	caspase 8, apoptosis-related cysteine peptidase(CASP8)
ENSGALG00000013356	inhibitor of kappa light polypeptide gene enhancer in B-cells, kinase epsilon(IKBKE)
ENSGALG00000014297	interferon regulatory factor 7(IRF7)
ENSGALG00000011668	interleukin 8-like 1(IL8L1)
ENSGALG00000026098	interleukin 8-like 2(IL8L2)
ENSGALG00000008612	mitogen-activated protein kinase 11(MAPK11)
ENSGALG00000012304	nuclear factor of kappa light polypeptide gene enhancer in B-cells 1(NFKB1)
FoxO signaling pathway
ENSGALG00000007357	B-cell CLL/lymphoma 6(BCL6)
ENSGALG00000006885	Harvey rat sarcoma viral oncogene homolog(HRAS)
ENSGALG00000004998	Raf-1 proto-oncogene, serine/threonine kinase(RAF1)
ENSGALG00000014697	SMAD family member 2(SMAD2)
ENSGALG00000007555	cyclin D1(CCND1)
ENSGALG00000028318	cyclin-dependent kinase inhibitor 1A(CDKN1A)
ENSGALG00000015297	forkhead box O3(FOXO3)
ENSGALG00000028143	growth arrest and DNA damage-inducible protein GADD45 beta-like(LOC100859853)
ENSGALG00000025977	growth arrest and DNA-damage-inducible, alpha(GADD45A)
ENSGALG00000008612	mitogen-activated protein kinase 11(MAPK11)
ENSGALG00000009600	phosphoenolpyruvate carboxykinase 2 (mitochondrial)(PCK2)
ENSGALG00000003428	phosphoinositide-3-kinase, regulatory subunit 2 (beta)(PIK3R2)
ENSGALG00000021573, ENSGALG00000026167	phosphoinositide-3-kinase, regulatory subunit 5(PIK3R5)
ENSGALG00000014725	polo-like kinase 2(PLK2)
ENSGALG00000010129	polo-like kinase 3(PLK3)
Jak-STAT signaling pathway
ENSGALG00000007555	cyclin D1(CCND1)
ENSGALG00000002260	cytokine inducible SH2-containing protein(CISH)
ENSGALG00000024075	interleukin 10 receptor subunit alpha(IL10RA)
ENSGALG00000015941	interleukin 10 receptor subunit beta(IL10RB)
ENSGALG00000006032	interleukin 13 receptor, alpha 1(IL13RA1)
ENSGALG00000020316	interleukin 13 receptor, alpha 2(IL13RA2)
ENSGALG00000006335	interleukin 2 receptor, alpha(IL2RA)
ENSGALG00000013869	interleukin 20 receptor, alpha(IL20RA)
ENSGALG00000003428	phosphoinositide-3-kinase, regulatory subunit 2 (beta)(PIK3R2)
ENSGALG00000021573	PIK3R5L
ENSGALG00000026167	phosphoinositide-3-kinase, regulatory subunit 5(PIK3R5)
ENSGALG00000003282	signal transducer and activator of transcription 5B(STAT5B)
ENSGALG00000007158	suppressor of cytokine signaling 1(SOCS1)
ENSGALG00000027786	suppressor of cytokine signaling 3(SOCS3)
Herpes simplex infection
ENSGALG00000006351	Fas cell surface death receptor(FAS)
ENSGALG00000009014	TNF receptor associated factor 2(TRAF2)
ENSGALG00000011389	TNF receptor associated factor 3(TRAF3)
ENSGALG00000007932	TNF receptor associated factor 6(TRAF6)
ENSGALG00000005378	aryl hydrocarbon receptor nuclear translocator-like(ARNTL)
ENSGALG00000008355	caspase 8, apoptosis-related cysteine peptidase(CASP8)
ENSGALG00000010560	eukaryotic translation initiation factor 2 alpha kinase 2(EIF2AK2)
ENSGALG00000015958	eukaryotic translation initiation factor 2 alpha kinase 3(EIF2AK3)
ENSGALG00000013356	inhibitor of kappa light polypeptide gene enhancer in B-cells, kinase epsilon(IKBKE)
ENSGALG00000014297	interferon regulatory factor 7(IRF7)
ENSGALG00000000534	interleukin 1, beta(IL1B)
ENSGALG00000012304	nuclear factor of kappa light polypeptide gene enhancer in B-cells 1(NFKB1)
ENSGALG00000005521	period circadian clock 2(PER2)
ENSGALG00000027786	suppressor of cytokine signaling 3(SOCS3)
VEGF signaling pathway
ENSGALG00000006885	Harvey rat sarcoma viral oncogene homolog(HRAS)
ENSGALG00000004998	Raf-1 proto-oncogene, serine/threonine kinase(RAF1)
ENSGALG00000008612	mitogen-activated protein kinase 11(MAPK11)
ENSGALG00000000883	mitogen-activated protein kinase-activated protein kinase 2(MAPKAPK2)
ENSGALG00000003428	phosphoinositide-3-kinase, regulatory subunit 2 (beta)(PIK3R2)
ENSGALG00000021573, ENSGALG00000026167	phosphoinositide-3-kinase, regulatory subunit 5(PIK3R5)
ENSGALG00000005065	phospholipase A2 group IVA(PLA2G4A)
ENSGALG00000005069	prostaglandin-endoperoxide synthase 2 (prostaglandin G/H synthase and cyclooxygenase)(PTGS2)
Salmonella infection
ENSEMBL_GENE_ID	GENE NAME
ENSGALG00000000951	chemokine (C-C motif) ligand 4(CCL4)
ENSGALG00000000534	interleukin 1, beta(IL1B)
ENSGALG00000007874	interleukin 18(IL18)
ENSGALG00000011668	interleukin 8-like 1(IL8L1)
ENSGALG00000026098	interleukin 8-like 2(IL8L2)
ENSGALG00000008612	mitogen-activated protein kinase 11(MAPK11)
ENSGALG00000005693	nitric oxide synthase 2, inducible(NOS2)
ENSGALG00000012304	nuclear factor of kappa light polypeptide gene enhancer in B-cells 1(NFKB1)
Cytosolic DNA-sensing pathway
ENSEMBL_GENE_ID	GENE NAME
ENSGALG00000000951	chemokine (C-C motif) ligand 4(CCL4)
ENSGALG00000013356	inhibitor of kappa light polypeptide gene enhancer in B-cells, kinase epsilon(IKBKE)
ENSGALG00000014297	interferon regulatory factor 7(IRF7)
ENSGALG00000000534	interleukin 1, beta(IL1B)
ENSGALG00000007874	interleukin 18(IL18)
ENSGALG00000012304	nuclear factor of kappa light polypeptide gene enhancer in B-cells 1(NFKB1)
Down-regulated DEGs involved in KEGG pathway at 3 hpi
Cell cycle
ENSGALG00000004838	BUB1 mitotic checkpoint serine/threonine kinase B(BUB1B)
ENSGALG00000008233	BUB1 mitotic checkpoint serine/threonine kinase(BUB1)
ENSGALG00000015874	TTK protein kinase(TTK)
ENSGALG00000009971	cell division cycle 20(CDC20)
ENSGALG00000003485	cyclin D3(CCND3)
ENSGALG00000006037	minichromosome maintenance complex component 2(MCM2)
ENSGALG00000004342	origin recognition complex subunit 6(ORC6)
ENSGALG00000006110	polo like kinase 1(PLK1)
ENSGALG00000000169	proliferating cell nuclear antigen(PCNA)
ENSGALG00000001332	retinoblastoma-like 1 (p107)(RBL1)
FoxO signaling pathway
ENSGALG00000016369	F-box protein 32(FBXO32)
ENSGALG00000003939	Kruppel-like factor 2(KLF2)
ENSGALG00000003074	homer scaffolding protein 3(HOMER3)
ENSGALG00000004959	insulin receptor substrate 1(IRS1)
ENSGALG00000000826	mitogen-activated protein kinase 13(MAPK13)
ENSGALG00000005505	phosphatidylinositol-4,5-bisphosphate 3-kinase, catalytic subunit beta(PIK3CB)
ENSGALG00000002583	phosphatidylinositol-4,5-bisphosphate 3-kinase, catalytic subunit delta(PIK3CD)
ENSGALG00000006110	polo like kinase 1(PLK1)
ENSGALG00000015525	serum/glucocorticoid regulated kinase family, member 3(SGK3)
ENSGALG00000005208	sphingosine-1-phosphate receptor 1(S1PR1)
Progesterone-mediated oocyte maturation
ENSEMBL_GENE_ID	GENE NAME
ENSGALG00000008233	BUB1 mitotic checkpoint serine/threonine kinase(BUB1)
ENSGALG00000007779	adenylate cyclase 9(ADCY9)
ENSGALG00000000826	mitogen-activated protein kinase 13(MAPK13)
ENSGALG00000005505	phosphatidylinositol-4,5-bisphosphate 3-kinase, catalytic subunit beta(PIK3CB)
ENSGALG00000002583	phosphatidylinositol-4,5-bisphosphate 3-kinase, catalytic subunit delta(PIK3CD)
ENSGALG00000006110	polo like kinase 1(PLK1)
Apoptosis
ENSGALG00000007625	Fas associated via death domain(FADD)
ENSGALG00000012518	colony stimulating factor 2 receptor, beta, low-affinity (granulocyte-macrophage)(CSF2RB)
ENSGALG00000005505	phosphatidylinositol-4,5-bisphosphate 3-kinase, catalytic subunit beta(PIK3CB)
ENSGALG00000002583	phosphatidylinositol-4,5-bisphosphate 3-kinase, catalytic subunit delta(PIK3CD)
ENSGALG00000014890	tumor necrosis factor receptor superfamily, member 1A(TNFRSF1A)
Jak-STAT signaling pathway
ENSGALG00000012518	colony stimulating factor 2 receptor, beta, low-affinity (granulocyte-macrophage)(CSF2RB)
ENSGALG00000003485	cyclin D3(CCND3)
ENSGALG00000014855	growth hormone receptor(GHR)
ENSGALG00000005505	phosphatidylinositol-4,5-bisphosphate 3-kinase, catalytic subunit beta(PIK3CB)
ENSGALG00000002583	phosphatidylinositol-4,5-bisphosphate 3-kinase, catalytic subunit delta(PIK3CD)
ENSGALG00000014561	protein tyrosine phosphatase, non-receptor type 6(PTPN6)
ENSGALG00000010016	suppressor of cytokine signaling 5(SOCS5)

## Sheet: 36h KEGG
Up-regulated DEGs KEGG
Category	Term	genes count	%	P-Value	Benjamini
KEGG_PATHWAY	Cell adhesion molecules (CAMs)	8	4.9	0.00089	0.073
KEGG_PATHWAY	Influenza A	8	4.9	0.0023	0.092
KEGG_PATHWAY	Toll-like receptor signaling pathway	6	3.7	0.0066	0.17
KEGG_PATHWAY	Adipocytokine signaling pathway	5	3.1	0.013	0.25
KEGG_PATHWAY	Vascular smooth muscle contraction	5	3.1	0.057	0.63
KEGG_PATHWAY	Drug metabolism - cytochrome P450	3	1.9	0.061	0.59
KEGG_PATHWAY	Metabolism of xenobiotics by cytochrome P450	3	1.9	0.073	0.6
KEGG_PATHWAY	Peroxisome	4	2.5	0.1	0.67

## Sheet: DEGs involved in KEGG at 36 hpi
Up-regulated DEGs involved in KEGG pathway at 36 hpi
Cell adhesion molecules (CAMs)
ENSEMBL_GENE_ID	GENE NAME
ENSGALG00000000141	Major histocompatibility complex class II beta chain BLB1(BLB1)
ENSGALG00000026291	cadherin 3, type 1, P-cadherin (placental)(CDH3)
ENSGALG00000001621	claudin 5(CLDN5)
ENSGALG00000007511	integrin, beta 2 (complement component 3 receptor 3 and 4 subunit)(ITGB2)
ENSGALG00000000166	major histocompatibility complex, class II, DM beta 2(DMB2)
ENSGALG00000003515	platelet/endothelial cell adhesion molecule 1(PECAM1)
ENSGALG00000002643	selectin P (granule membrane protein 140kDa, antigen CD62)(SELP)
ENSGALG00000016480	syndecan 1(SDC1)
Influenza A
ENSGALG00000000141	Major histocompatibility complex class II beta chain BLB1(BLB1)
ENSGALG00000013356	inhibitor of kappa light polypeptide gene enhancer in B-cells, kinase epsilon(IKBKE)
ENSGALG00000007874	interleukin 18(IL18)
ENSGALG00000026098	interleukin 8-like 2(IL8L2)
ENSGALG00000000166	major histocompatibility complex, class II, DM beta 2(DMB2)
ENSGALG00000021573, ENSGALG00000026167	phosphoinositide-3-kinase, regulatory subunit 5(PIK3R5)
ENSGALG00000027786	suppressor of cytokine signaling 3(SOCS3)
ENSGALG00000016590	toll-like receptor 7(TLR7)
Toll-like receptor signaling pathway
ENSGALG00000013356	inhibitor of kappa light polypeptide gene enhancer in B-cells, kinase epsilon(IKBKE)
ENSGALG00000026098	interleukin 8-like 2(IL8L2)
ENSGALG00000021573, ENSGALG00000026167	phosphoinositide-3-kinase, regulatory subunit 5(PIK3R5)
ENSGALG00000017485	toll-like receptor 1 family member A(TLR1A)
ENSGALG00000027093	toll-like receptor 1 family member B(TLR1B)
ENSGALG00000016590	toll-like receptor 7(TLR7)
Adipocytokine signaling pathway
ENSGALG00000010171	NFKB inhibitor epsilon(NFKBIE)
ENSGALG00000009014	TNF receptor associated factor 2(TRAF2)
ENSGALG00000010628	acyl-CoA synthetase long-chain family member 1(ACSL1)
ENSGALG00000008840	acyl-CoA synthetase long-chain family member 5(ACSL5)
ENSGALG00000027786	suppressor of cytokine signaling 3(SOCS3)
