# Supplementary material for: A balanced game: chicken macrophage response to ALV-J infection
Source: Vet Res. 2019 Mar 6;50:20. doi: 10.1186/s13567-019-0638-y (PMC6404279; doi:10.1186/s13567-019-0638-y)
Supplement: Supplementary file 6 — Additional file 6. ISG induced by ALV-J infection in chicken MDM at 3 hpi and 36 hpi. [file 13567_2019_638_MOESM6_ESM.xlsx]

## Sheet: ISGs
3h ISGs
transcript_id	gene_id	gene_name	length	ALV_J3h_FPKM	NC3h_FPKM	log2(foldchange)	pvalue	qvalue
ENSGALT00000013972	ENSGALG00000008581	DUSP5	2835	38.5801	0.259673	7.21502	5e-05	0.0010426
ENSGALT00000027351	ENSGALG00000016919	IRG1	2632	5752.22	67.2951	6.41747	5e-05	0.0010426
ENSGALT00000009088	ENSGALG00000005666	ADM	1343	313.172	4.00986	6.28726	5e-05	0.0010426
ENSGALT00000031932	ENSGALG00000009816	BATF3	807	244.232	3.8177	5.9994	5e-05	0.0010426
ENSGALT00000039023	ENSGALG00000014297	IRF-7	1999	235.071	10.3136	4.51047	5e-05	0.0010426
ENSGALT00000009906	ENSGALG00000006138	HELZ2	8537	16.4011	0.80016	4.35736	5e-05	0.0010426
ENSGALT00000014634	ENSGALG00000008997	STEAP4	2369	665.149	32.9093	4.33711	5e-05	0.0010426
ENSGALT00000025621	ENSGALG00000015899	RIPK2	3265	85.2819	4.39639	4.27785	5e-05	0.0010426
ENSGALT00000011595	ENSGALG00000007158	SOCS1	709	105.447	5.65445	4.22098	5e-05	0.0010426
ENSGALT00000001404	ENSGALG00000000951	CCL5	633	14317.9	777.334	4.20314	5e-05	0.0010426
ENSGALT00000010268	ENSGALG00000006352	CH25H	825	623.719	46.4632	3.74674	5e-05	0.0010426
ENSGALT00000001908	ENSGALG00000001256	NLRC5	5589	19.9895	1.85036	3.43337	5e-05	0.0010426
ENSGALT00000022483	ENSGALG00000013861	TNFAIP3	2382	670.833	62.437	3.42548	5e-05	0.0010426
ENSGALT00000039200	ENSGALG00000023576	PIM3	1935	321.585	31.7631	3.33978	5e-05	0.0010426
ENSGALT00000019922	ENSGALG00000012200	GCH1	896	31.5854	3.27497	3.2697	5e-05	0.0010426
ENSGALT00000022522	ENSGALG00000013892	MAP3K5	6262	16.779	1.92591	3.12304	5e-05	0.0010426
ENSGALT00000005662	ENSGALG00000003577	RNF19B	2372	29.8877	3.69769	3.01486	5e-05	0.0010426
ENSGALT00000044280	ENSGALG00000027905	CSRNP1	5170	47.3681	5.89763	3.00571	5e-05	0.0010426
ENSGALT00000010225	ENSGALG00000006324	PFKFB3	4963	106.137	13.668	2.95706	5e-05	0.0010426
ENSGALT00000017994	ENSGALG00000011046	SNX10	3105	1268.67	172.487	2.87875	5e-05	0.0010426
ENSGALT00000044887	ENSGALG00000026426	OTUD1	2205	217.756	30.03	2.85823	5e-05	0.0010426
ENSGALT00000002444	ENSGALG00000001606	INPP5B	2940	31.9186	4.57832	2.80151	5e-05	0.0010426
ENSGALT00000002244	ENSGALG00000006785	IRF1	1031	381.284	60.1437	2.66438	5e-05	0.0010426
ENSGALT00000024541	ENSGALG00000015209	NFIL3	1377	105.951	17.371	2.60864	5e-05	0.0010426
ENSGALT00000022190	ENSGALG00000013643	TMEM51	1192	12.9815	2.1329	2.60557	5e-05	0.0010426
ENSGALT00000013144	ENSGALG00000008098	PBEF1	1538	272.652	46.2917	2.55824	5e-05	0.0010426
ENSGALT00000022511	ENSGALG00000013882	MXD1	351	43.787	7.68667	2.51007	5e-05	0.0010426
ENSGALT00000044053	ENSGALG00000028750	STAT2	1237	16.7068	3.04765	2.45467	5e-05	0.0010426
ENSGALT00000045398	ENSGALG00000007082	CREM	1315	133.45	24.7187	2.43263	5e-05	0.0010426
ENSGALT00000020063	ENSGALG00000012277	MAFF	1805	257.755	48.9434	2.39681	5e-05	0.0010426
ENSGALT00000002440	ENSGALG00000001605	PPM1J	2058	22.5756	4.33886	2.37937	5e-05	0.0010426
ENSGALT00000022305	ENSGALG00000013723	OASL	1546	56.9902	11.452	2.31511	5e-05	0.0010426
ENSGALT00000004369	ENSGALG00000002766	MLKL	1428	45.8495	9.47584	2.27458	5e-05	0.0010426
ENSGALT00000030139	ENSGALG00000019094	PHF11	2023	56.4275	12.3894	2.18729	5e-05	0.0010426
ENSGALT00000001986	ENSGALG00000001304	TMEM52	1186	366.303	80.7105	2.18221	5e-05	0.0010426
ENSGALT00000022420	ENSGALG00000013814	IMPA2	2890	23.6285	5.21578	2.17957	5e-05	0.0010426
ENSGALT00000022338	ENSGALG00000013747	TAGAP	3598	55.0914	12.286	2.16481	5e-05	0.0010426
ENSGALT00000040744	ENSGALG00000000685	MAP3K14	4549	17.0233	3.90377	2.12457	0.00395	0.0402994
ENSGALT00000046099	ENSGALG00000028876	SNN	1956	52.3911	12.2851	2.09241	5e-05	0.0010426
ENSGALT00000022020	ENSGALG00000013521	TBC1D1	5677	119.693	28.1603	2.08761	5e-05	0.0010426
ENSGALT00000017183	ENSGALG00000010560	PKR	2999	28.2552	6.69881	2.07654	5e-05	0.0010426
ENSGALT00000025447	ENSGALG00000015780	PNRC1	1718	527.486	129.598	2.02509	5e-05	0.0010426
ENSGALT00000010765	ENSGALG00000006656	FRMD4A	3249	26.3755	6.81057	1.95335	5e-05	0.0010426
ENSGALT00000001223	ENSGALG00000000834	RASSF5	3518	41.8093	11.5298	1.85846	5e-05	0.0010426
ENSGALT00000013935	ENSGALG00000008555	MXI1	869	24.6053	7.04114	1.80509	5e-05	0.0010426
ENSGALT00000016682	ENSGALG00000010256	TIPARP	3237	32.7258	9.38204	1.80245	5e-05	0.0010426
ENSGALT00000034033	ENSGALG00000002549	RGS1	2076	168.692	49.8157	1.75972	5e-05	0.0010426
ENSGALT00000024957	ENSGALG00000015474	CD80	893	213.977	63.9832	1.74169	5e-05	0.0010426
ENSGALT00000027470	ENSGALG00000017006	SETDB2	2745	41.0589	12.4481	1.72177	5e-05	0.0010426
ENSGALT00000018187	ENSGALG00000011153	LY75	5343	75.757	23.5547	1.68536	5e-05	0.0010426
ENSGALT00000019695	ENSGALG00000012057	TRANK1	9661	36.9667	11.4991	1.6847	5e-05	0.0010426
ENSGALT00000027416	ENSGALG00000016964	EPSTI1	1112	92.8578	29.7835	1.64051	5e-05	0.0010426
ENSGALT00000023421	ENSGALG00000014510	FBXL5	2916	102.858	33.8725	1.60246	5e-05	0.0010426
ENSGALT00000009243	ENSGALG00000005757	IRF8	1642	237.85	78.472	1.5998	5e-05	0.0010426
ENSGALT00000044374	ENSGALG00000028249	MCL1	2623	349.089	117.036	1.57665	5e-05	0.0010426
ENSGALT00000004719	ENSGALG00000002982	SLC2A6	1533	243.449	82.5764	1.55982	5e-05	0.0010426
ENSGALT00000026721	ENSGALG00000016559	PIGA	4288	10.7954	3.80789	1.50335	5e-05	0.0010426
ENSGALT00000003855	ENSGALG00000023622	AVD	582	28382.9	10051.1	1.49767	0.00285	0.0313084
ENSGALT00000025999	ENSGALG00000016142	MX	2376	12.7717	4.626	1.46511	5e-05	0.0010426
ENSGALT00000017616	ENSGALG00000010836	AHR	5148	67.4257	24.6561	1.45135	5e-05	0.0010426
ENSGALT00000008634	ENSGALG00000005378	ARNTL	3855	14.5909	5.33943	1.45031	5e-05	0.0010426
ENSGALT00000020069	ENSGALG00000012281	PLA2G6	2391	20.9079	7.89007	1.40594	5e-05	0.0010426
ENSGALT00000039537	ENSGALG00000008837	PELI1	3381	48.3587	18.7006	1.37069	5e-05	0.0010426
ENSGALT00000043858	ENSGALG00000027335	ARID5A	519	57.1703	22.1434	1.36839	5e-05	0.0010426
ENSGALT00000015871	ENSGALG00000009754	HK2	3012	72.1926	29.0423	1.31369	5e-05	0.0010426
ENSGALT00000024775	ENSGALG00000015352	GAK	4035	43.4863	18.4468	1.23719	5e-05	0.0010426
ENSGALT00000021488	ENSGALG00000013157	BAG1	1351	32.0827	13.669	1.23089	5e-05	0.0010426
ENSGALT00000020823	ENSGALG00000012761	DRAM1	2364	113.196	49.345	1.19785	5e-05	0.0010426
ENSGALT00000003484	ENSGALG00000002225	RFFL	3405	187.535	82.2541	1.189	0.0001	0.00193715
ENSGALT00000043027	ENSGALG00000025887	ATF3	2428	887.497	397.932	1.15722	0.00045	0.00700267
ENSGALT00000002385	ENSGALG00000001569	RHOC	643	153.485	69.3518	1.1461	5e-05	0.0010426
ENSGALT00000013071	ENSGALG00000008056	B4GALT5	1776	17.7173	8.14706	1.12081	0.0001	0.00193715
ENSGALT00000026527	ENSGALG00000016444	ODC1	1726	153.919	73.751	1.06144	5e-05	0.0010426
ENSGALT00000031788	ENSGALG00000019979	DYNLT1	927	14.5969	7.06505	1.04689	0.0014	0.0177898
ENSGALT00000011423	ENSGALG00000007052	PXK	1533	28.8247	14.1737	1.02409	5e-05	0.0010426
ENSGALT00000020864	ENSGALG00000012788	PARP12	2178	42.4404	20.9915	1.01563	0.0001	0.00193715
ENSGALT00000014051	ENSGALG00000008623	TOR4A	2496	16.4885	8.17635	1.01193	5e-05	0.0010426
ENSGALT00000027391	ENSGALG00000016947	ELF1	3231	37.3929	18.5576	1.01076	0.0014	0.0177898
ENSGALT00000045297	ENSGALG00000028580	C15orf48	1965	119.653	59.7989	1.00067	0.0001	0.00193715
ENSGALT00000016032	ENSGALG00000009858	SLC30A1	1374	38.549	81.1996	-1.07478	0.0001	0.00193715
ENSGALT00000002032	ENSGALG00000001332	RBL1	5667	6.33689	13.4733	-1.08826	5e-05	0.0010426
ENSGALT00000022998	ENSGALG00000014222	NUP50	5420	38.6119	86.5552	-1.16457	5e-05	0.0010426
ENSGALT00000005513	ENSGALG00000003485	CCND3	2230	13.6814	32.0005	-1.22588	5e-05	0.0010426
ENSGALT00000023830	ENSGALG00000014770	EPB41L3	5357	14.1675	33.5519	-1.24381	5e-05	0.0010426
ENSGALT00000013400	ENSGALG00000008233	BUB1	4909	7.03698	16.6785	-1.24496	5e-05	0.0010426
ENSGALT00000018808	ENSGALG00000011535	NOD1	3005	27.7605	67.0362	-1.27191	5e-05	0.0010426
ENSGALT00000003564	ENSGALG00000002272	NOC4L	3356	4.25377	10.3889	-1.28823	5e-05	0.0010426
ENSGALT00000019702	ENSGALG00000012060	MLH1	2382	4.41244	12.2942	-1.47833	5e-05	0.0010426
ENSGALT00000014555	ENSGALG00000008950	EHD4	1827	11.0948	36.0331	-1.69944	5e-05	0.0010426
ENSGALT00000024335	ENSGALG00000015086	OSBPL1A	3933	6.1864	21.0253	-1.76495	5e-05	0.0010426
ENSGALT00000014248	ENSGALG00000008759	LAMP3	1281	4.63871	17.4639	-1.91258	5e-05	0.0010426
ENSGALT00000011638	ENSGALG00000007186	C9orf91	1078	41.3295	160.372	-1.95618	5e-05	0.0010426
ENSGALT00000025577	ENSGALG00000015865	FAM46A	5477	5.12178	21.9312	-2.09827	5e-05	0.0010426
ENSGALT00000017607	ENSGALG00000010829	CDCA7	3409	3.14535	17.7607	-2.49739	5e-05	0.0010426
36h ISGs
transcript_id	gene_id	gene_name	length	ALV_J3h_FPKM	NC3h_FPKM	log2(foldchange)	pvalue	qvalue
ENSGALT00000004163	ENSGALG00000002643	SELP	3067	22.9002	2.34395	3.28835	5e-05	0.0010426
ENSGALT00000003855	ENSGALG00000023622	AVD	582	40131.2	4252.77	3.23825	5e-05	0.0010426
ENSGALT00000027351	ENSGALG00000016919	IRG1	2632	77.9823	13.1535	2.5677	5e-05	0.0010426
ENSGALT00000043852	ENSGALG00000029035	KLRG2	767	97.4869	21.2298	2.19912	5e-05	0.0010426
ENSGALT00000045297	ENSGALG00000028580	C15orf48	1965	159.196	40.323	1.98113	5e-05	0.0010426
ENSGALT00000024541	ENSGALG00000015209	NFIL3	1377	31.5394	9.59319	1.71707	5e-05	0.0010426
ENSGALT00000020069	ENSGALG00000012281	PLA2G6	2391	24.8045	7.82994	1.66353	5e-05	0.0010426
ENSGALT00000045398	ENSGALG00000007082	CREM	1315	61.2735	20.6873	1.56651	5e-05	0.0010426
ENSGALT00000020063	ENSGALG00000012277	MAFF	1805	117.846	44.8562	1.39352	5e-05	0.0010426
ENSGALT00000020823	ENSGALG00000012761	DRAM1	2364	101.218	40.1311	1.33467	5e-05	0.0010426
ENSGALT00000014634	ENSGALG00000008997	STEAP4	2369	35.0913	14.6636	1.25888	5e-05	0.0010426
ENSGALT00000017994	ENSGALG00000011046	SNX10	3105	226.004	94.8172	1.25313	5e-05	0.0010426
ENSGALT00000009088	ENSGALG00000005666	ADM	1343	12.0785	5.08988	1.24674	0.0001	0.00193715
ENSGALT00000037904	ENSGALG00000011529	NAAA	1488	46.6243	20.3297	1.19749	5e-05	0.0010426
ENSGALT00000026777	ENSGALG00000016590	TLR7	3450	44.5799	20.0243	1.15464	0.00035	0.00566168
ENSGALT00000045867	ENSGALG00000009411	TFEC	5509	70.1772	31.7839	1.14271	0.0001	0.00193715
ENSGALT00000023830	ENSGALG00000014770	EPB41L3	5357	45.822	20.7719	1.14141	5e-05	0.0010426
ENSGALT00000022955	ENSGALG00000014192	ATP10D	4300	60.4973	28.1256	1.10499	5e-05	0.0010426
ENSGALT00000001986	ENSGALG00000001304	TMEM52	1186	66.7338	31.1039	1.10132	5e-05	0.0010426
ENSGALT00000014051	ENSGALG00000008623	TOR4A	2496	12.4009	6.18312	1.00404	0.0001	0.00193715
ENSGALT00000022305	ENSGALG00000013723	OASL	1546	6.0525	21.2826	-1.81407	5e-05	0.0010426
ENSGALT00000022096	ENSGALG00000013575	ISG12-2	478	5.71955	21.0766	-1.88167	5e-05	0.0010426
ENSGALT00000002917	ENSGALG00000001882	TNFRSF18	3058	2.86002	11.4715	-2.00396	5e-05	0.0010426
